# Supplementary material for: Trans-vaccenic acid reprograms CD8+ T cells and anti-tumour immunity
Source: Nature. 2023 Nov 22;623(7989):1034–43. doi: 10.1038/s41586-023-06749-3 (PMC10686835; doi:10.1038/s41586-023-06749-3)
Supplement: Supplementary file 3 — Summary of human circulating nutrients (633 in total). [file 41586_2023_6749_MOESM3_ESM.xlsx]

## Sheet: Sheet1
Supplementary Table 1 | Summary of human “circulating nutrients” (633 in total). This summary combines the United States Department of Agriculture (USDA) list of defined diet-derived nutrients (https://www.nal.usda.gov/legacy/fnic/nutrient-lists-standard-reference-legacy-2018), GNC list of dietary supplements (https://www.gnc.com/vitamins-supplements/), and Wikipedia list of human blood component…
Organic metabolites & inorganics		Lipids		Supplements		Proteins
Inorganics	26	FA (monounsaturated)	14	Vitamins	16	Antibodies	5
Carbohydrates	8	FA (polyunsaturated)	11	Fish oil & Omegas	25	Hormones	49
Amino acids	26	FA (saturated)	37	Minerals	31	Enzymes	11
Glycosaminoglycans	19	FA (trans)	3	Antioxidants	31	Coagulation Factors	15
Nucleotides	4	FA (trans-monoenoic)	18	Herbs	44	Complement system	14
Organic chemicals	45	Other lipids	5			Peptides	5
						Growth Factors	4
						Cytokines/Chemokines	96
						Other proteins	29
