# Supplementary material for: Trans-vaccenic acid reprograms CD8+ T cells and anti-tumour immunity
Source: Nature. 2023 Nov 22;623(7989):1034–43. doi: 10.1038/s41586-023-06749-3 (PMC10686835; doi:10.1038/s41586-023-06749-3)
Supplement: Supplementary file 4 — Circulating nutrient library for screens. [file 41586_2023_6749_MOESM4_ESM.xlsx]

## Sheet: Blood chemicals
Supplementary Table 2 | Circulating nutrient library for screens
Number	Name	Physiological concentration	Working	Stock concentration
			concentration	2000X
1	Alpha-linolenic acid (ALA)	18.5 +/- 7.9 uM	37uM	20.6ul in 2ml
2	Arachidonic acid	55.4 +/- 4.48 uM	110.8uM	0.073ul in 2ml
3	Astaxanthin	0.092 +/- 0.025 uM	0.184uM	109.8186ug in 1ml DMSO (1000X)
4	cis-Vaccenic acid	10.7 +/- 5 uM	21.4uM	0.013 ul in 2ml
5	Coconut oil	－	800mg/L	1.77ul in 2ml
6	Docosahexaenoic Acid (DHA)	94.2 +/- 31.3 uM	188.4uM	0.131ul in 2ml
7	Docosapentaenoic acid (DPA)	9.0 (7.3-11.5) uM	18uM	23.7954 ul in 2ml
8	Eicosatrienoic Acid	3.61 +/- 2.1 uM	7.22uM
9	Eicosapentaenoic Acid (EPA)	11.0 +/- 8.3 uM	22uM	0.014 ul in 2ml
10	Erucic acid	1.264 +/- 1.590 uM	2.58uM	873.5106 ug in 1ml DMSO (1000X)
11	Evening primrose oil	－	200mg/L	0.43ul in 2ml
12	Flax seed oil	－	260mg/L	0.56ul in 2ml
13	Gamma linolenic acid (GLA)	1.08 +/- 1.5 uM	2.16uM	1.3ul in 2ml
14	linoleic acid (CLA)	264 +/- 17.0 uM	528uM	0.328 ul in 2ml
15	Myristic Acid	25.0 (8.0-70.0) uM	50uM	11.4185 mg in 1ml DMSO (1000X)
16	Myristoleic acid	2.016 +/- 0.733 uM	4.032uM	0.002 ul in 2ml
17	Nervonic acid	0.900 +/- 0.974 uM	1.8uM	659.916 ug mg in 1ml DMSO (1000X)
18	Oleic acid	122 +/- 56 uM	244uM	0.154ul in 2ml
19	Palmitic Acid	122 +/- 48 uM	244uM	0.146ul in 2ml
20	Palmitoleic acid	31.0 (5.0-85.0) uM	62uM	0.035ul in 2ml
21	Pumpkin seed oil	－	400mg/L	0.87ul in 2ml
22	Stearic Acid	85 (31-470) uM	170uM	48.3616mg
				in 1ml DMSO (1000X)
23	Stearidonic acid	0.408 +/- 0.4 uM	0.816uM
24	trans-Vaccenic acid	10.7 +/- 5 uM	21.4uM	6.0446mg in 1ml DMSO (1000X)
25	alpha-lipoic acid	0.077 +/- 0.017 uM	0.154uM	31.7748 ug
				in 1ml DMSO (1000X)
26	CoQ-10	4.31 +/- 0.42 uM	8.62uM	7.442mg in 1ml DMSO (1000X)
27	Inositol	N/A	120mg/L	120mg in 1ml DMSO (1000X)
28	L-glutathione	800.50 +/- 201.73 uM	1601uM	492.0193 mg 1ml DMSO (1000X)
29	Lutein	0.52 (0.24-0.79) uM	1.04uM	591.624ug 1ml DMSO (1000X)
30	Lycopene	0.743 +/- 0.168 uM	1.486uM	797.7888ug 1ml DMSO (1000X)
31	L-α-Phosphatidylcholine	N/A	84mg/L	25mg in 298ul (1000X)
32	Pterostibene	N/A	10mg/L	10mg in 1ml (1000X)
33	Quercetin	0.06 +/- 0.03 uM	0.12uM	37ug in 1ml (1000X)
34	Thymoquinone	N/A	200mg/L	200mg in 1ml (1000X)
35	Trimethylglycine	N/A	130mg/L	130mg in 1ml (1000X)
36	Ubiquinol	N/A	20mg/L	50mg in 2.5ml (1000X)
37	Zeaxanthin	0.04 +/- 0.04 uM	0.08uM	46ug in 1ml (1000X)
38	6-gingerol	N/A	5.5mg/L	5.5mg in 1ml (1000X)
39	Boswellia Serrata Extract	-	90mg/L	90mg in 1ml (1000X)
40	Bromelain from pineapple stem	-	100mg/L	100mg in 1ml (1000X)
41	Caffeic acid phenethyl ester	-	0.012mg/L	0.012mg in 1ml (1000X)
42	capsaicin	N/A	100mg/L	100mg in 1ml (1000X)
43	Chondroitin sulfate sodium	9.58 +/- 2.71 uM	300mg/L	300mg in 1ml (1000X)
44	Collagen, type II, chicken sternal cartilage	-	0.2g/L	200mg in 1ml (1000X)
45	Crucuminoids	-	95mg/L	95mg in 1ml (1000X)
46	Curcumin	0.17 +/- 0.013 uM	0.34uM	133mg in 1ml (1000X)
			133mg/L
47	D-glucosamine 3-sulfate	N/A	100mg/L	100mg in 1ml (1000X)
48	Gelatin solution	-	115mg/L
49	Glucosamine Hydrochloride	0.29 (0.0-0.6) uM	0.58uM	125ug in 1ml (1000X)
50	Hyaluronic acid sodium salt	0.24 (0.12-0.36) uM	0.48uM	20mg/ml in 1 ml (1000X)
			20mg/L
51	Methylsulfonylmethane	8.8 +/- 7.3 uM	17.6uM	1.65mg in 1ml (1000X)
52	N-acetyl D-glucosamine	N/A	140mg/L	140mg in 1ml (1000X)
53	Phenolics, total	-	20mg/L	20mg in 1ml (1000X)
54	Resveratrol	N/A	4mg/L	4mg in 1ml (1000X)
55	Rutoside trihydrate	-	20mg/L	20mg in 1ml (1000X)
56	Taurine	162.0 +/- 60.0 uM	324uM	40.54mg in 1ml (1000X)
57	Calcium citrate	Ca2+: 2420.0 (2250.0-2590.0) uM	200mg/L	200mg in 1ml (1000X)
		Citrate: 190.0 (30.0-400.0) uM
58	calcium d-glucarate	Ca2+: 2420.0 (2250.0-2590.0) uM	200mg/L	200mg in 1ml (1000X)
		Glucarate: N/A in blood
59	chromium Chloride	Cr3+: 0.0075 +/- 0.0015 uM	100ug/L	100ug in 1ml (1000X)
		Cl-: 103700.0 +/- 1900.0 uM
60	Chromium picolinate	Cr3+: 0.0075 +/- 0.0015 uM	100ug/L	100ug in 1ml (1000X)
		Picolinate: 0.299 +/- 0.034 uM
61	Copper Gluconate	Cu2+: 37.6 (23.6 - 49.9) uM	400ug/L	400ug in 1ml (1000X)
		Gluconate: 3.295 +/- 0.534 uM
62	copper sulfate	Cu2+: 37.6 (23.6 - 49.9) uM	600ug/L	600ug in 1ml (1000X)
		Sulfate: 490.0 (310.0-580.0) uM
63	Dicalcium Phosphate	Ca2+: 2420.0 (2250.0-2590.0) uM	50mg/L	50mg in 1ml (1000X)
		PO43-: 379.1 +/- 31.6 uM
64	Ferrous Fumarate	Fe2+: 9766 +/- 1246 uM	6mg/L	6mg in 1ml (1000X)
		Fumarate: 1.5 (0.0-4.0) uM
65	Ferrous gluconate	Fe2+: 9766 +/- 1246 uM	3.6mg/L	3.6mg in 1ml (1000X)
		Gluconate: 3.295 +/- 0.534 uM
66	Ferrous Sulfate	Fe2+: 9766 +/- 1246 uM	13mg/L	13mg in 1ml (1000X)
		Sulfate: 490.0 (310.0-580.0) uM
67	Iron Gluconate	Fe3+: N/A	3.6mg/L	3.6mg in 1ml (1000X)
		Gluconate: 3.295 +/- 0.534 uM
68	L-Aspartic acid potassium salt	L-Aspartic acid: 21.0 +/- 5.0 uM	50mg/L	50mg in 1ml (1000X)
		K+: 4200.0 (3600.0-4800.0) uM
69	Magnesium Aspartate	Mg2+: 833.0 +/- 208.0 uM	50mg/L	50mg in 1ml (1000X)
		L-Aspartic acid: 21.0 +/- 5.0 uM
70	Magnesium citrate	Mg2+: 833.0 +/- 208.0 uM	50mg/L	50mg in 1ml (1000X)
		Citrate: 190.0 (30.0-400.0) uM
71	Manganese sulfate	Mn2+: 0.17292(0.16382-0.18202) uM	400ug/L	400ug in 1ml (1000X)
		Sulfate: 490.0 (310.0-580.0) uM
72	Malic acid	N/A	120mg/L	120mg in 1ml (1000X)
73	Monopotassium Phosphate	K+: 4200.0 (3600.0-4800.0) uM	40mg/L	40mg in 1ml (1000X)
		PO43-: 379.1 +/- 31.6 uM
74	Potassium Citrate	K+: 4200.0 (3600.0-4800.0) uM	20mg/L	20mg in 1ml (1000X)
		Citrate: 190.0 (30.0-400.0) uM
75	Potassium Gluconate	K+: 4200.0 (3600.0-4800.0) uM	20mg/L	20mg in 1ml (1000X)
		Gluconate: 3.295 +/- 0.534 uM
76	Potassium phosphate dibasic	K+: 4200.0 (3600.0-4800.0) uM	10mg/L	10mg in 1ml (1000X)
		PO43-: 379.1 +/- 31.6 uM
77	Potassium sorbate	N/A	2.4 mg/L	2.4mg in 1ml (1000X)
78	Silicic acid	N/A	1mg/L	1mg in 1ml (1000X)
79	Sodium citrate	Na+: 142600.0 (138000.0-146000.0) uM	5mg/L	5mg in 1ml (1000X)
		Citrate: 190.0 (30.0-400.0) uM
80	Sodium Molybdate	Na+: 142600.0 (138000.0-146000.0) uM	2.5ug/L	2.5ug in 1ml (1000X)
		Molybdate: N/A
81	sodium selenite	Na+: 142600.0 (138000.0-146000.0) uM	60ug/L	60ug in 1ml (1000X)
		Selenite: 0.0013 (0.00-0.0063) uM
82	strontium chloride	Sr2+: 0.44 +/- 0.17 uM	20mg/L	20mg in 1ml (1000X)
		Cl-: 103700.0 +/- 1900.0 uM
83	Tricalcium phosphate hydrate	Ca2+: 2420.0 (2250.0-2590.0) uM	100mg/L	100mg in 1ml (1000X)
		PO43-: 379.1 +/- 31.6 uM
84	Vanadylsulfate	Sulfate: 490.0 (310.0-580.0) uM	2mg/L	2mg in 1ml (1000X)
85	Zinc Citrate	Zn2+: 16.8 +/- 6.3 uM	6mg/L	6mg in 1ml (1000X)
		Citrate: 190.0 (30.0-400.0) uM
86	Zinc Oxide		4mg/L	4mg in 1ml (1000X)
87	Zinc Picolinate	Zn2+: 16.8 +/- 6.3 uM	10mg/L	10mg in 1ml (1000X)
		Picolinate: 0.299 +/- 0.034 uM
88	p-Aminobenzoic Acid	15.0 (5.01-32.0) uM	30uM	4.1142ug in 1ml (1000X)
89	d-Biotin	0.11-0.13 uM	0.26uM	63.5206ng in 1ml (1000X)
90	Folic Acid	0.021 (0.017-0.025) uM	0.042uM	18.5388ng in 1ml (1000X)
91	Niacinamide	0.44 +/- 0.0054 uM	0.88uM	107.4656ng in 1ml (1000X)
92	D-Pantothenic Acid, hemicalcium salt	4.91 +/- 0.38 uM	9.82uM	2.3398ug in 1ml (1000X)
93	Pyridoxal Hydrochloride	0.251 +/- 0.051 uM	0.502uM	102.2172ng in 1ml (1000X)
94	Pyridoxamine Dihydrochloride	0.164 +/- 0.038 uM	0.328uM	79.0841ng in 1ml (1000X)
95	Pyridoxine Hydrochloride	0.025 (0.007-0.060) uM	0.05uM	10.282ng in 1ml (1000X)
96	Riboflavin	0.530 (0.265-1.30) uM	1.06uM	398.9416 ng in 1ml (1000X)
97	Thiamine Hydrochloride	0.34 (0.14-0.79) uM	0.68uM	229.3436 ng in 1ml (1000X)
98	DL-6,8-Thioctic Acid	0.077 +/- 0.017 uM	0.154uM	31.7748 ng in 1ml (1000X)
99	Tryptophan
100	Threonine
101	Isoleucine
102	Leucine
103	Lysine
Number	Name	2000* physilogical concentration stock: mass (mg) in 1ml
104	ALDOSTERONE	0.0499209
105	ALUMINUM CHLORIDE,ANHYDROUS	0.20801
106	ANDROSTERONE VETRANAL, / androsterone	0.127794
107	TIN(II) CHLORIDE/ Tin	0.343212
108	PHOSPHORUS PENTACHLORIDE	300FIX
109	FUROSEMIDE/ LASIX	800
110	CALCIUM CHLORIDE/ calcium	77.1311
111	CYTOSINE	3.31078
112	L-THYROXINE	9.94394e-05
113	(+)-DELTA-TOCOPHEROL	22.2263
114	THEOBROMINE	2.34208
115	O-METHYLGUANINE	300FIX
116	17A-HYDROXYPROGESTERONE	0.178118
117	THYMIDINE	0.823582
118
119	CAFFEINE	50.101
120	PREGNENOLONE ACETATE/ pregnenolone	2.53108
121	FOLIC ACID,	0.366362
122	GUANINE	29.3192
123	ESTRIOL	0.230704
124	D-LACTOSE MONOHYDRATE	307FIX
125	CADMIUM CHLORIDE/ cadmium	0.124658
126	SULFUR/ sulfide	0.009621
127	PURINE	305FIX
128	ESTRONE	0.0324444
129	LEAD(II) SULFIDE	3.32585
130	TETRAETHYLAMMONIUM HYDROGEN SULFATE, FOR IPC	0.4
131	D-GLUCURONIC ACID	76.4912
132	CHOLINE CHLORIDE	3.4905
133	CREATININE, ANHYDROUS,	24.6149
134	L-CYSTEINE BIOULTRA,	0.460408
135	ACETYLCHOLINE CHLORIDE	0.0781138
136	L-CITRULLINE	16.1175
137	GLYCEROL MOLECULAR BIOLOGY REAGENT	8.84064
138	COPPER(II) SULFATE, ANHYDROUS,/ copper	4.8596
139
140	CORTISONE	0.257354
141	MERCURY(II) CHLORIDE	0.192765
142	URIC ACID	121.712
143	POTASSIUM CHLORIDE/ potassium	242.287
144	UREA	270.27
145	CHITIN	302FIX
146	CELLULOSE FIBROUS	304FIX
147	D(+)-GALACTOSE ANHYDROUS	44.3194
148	SUCROSE	2.0538
149	SODIUM BICARBONATE / hydrogen carbonate	1121.11
150	SODIUM SULFATE	164.766
151	NICOTINIC ACID	14.33
152	POTASSIUM BROMIDE /potassium	297.5
153	50% deoxycholic acid sodium salt + 50% cholic acid sodium salt	8.064
154	TAURINE	42.551
155	GUANIDINE HYDROCHLORIDE,	0.19106
156	L-ALANINE	72.5193
157	THIAMINE HYDROCHLORIDE/ thiamine	2.66443
158	MANGANESE SULFATE MONOHYDRATE,	3.09002
159	MYO-INOSITOL	6.16147
160	L-ASCORBIC ACID BIOXTRA,	40.1554
161	ZINC CHLORIDE	6.29706
162	L-ORNITHINE MONOHYDROCHLORIDE	47.5508
163	DL-MALIC ACID	5.63178
164	ZINC SULFATE HEPTAHYDRATE	13.2853
165	BETAINE	66.7755
166	MAGNESIUM CHLORIDE ANHYDROUS	1.73301
167	D-(+)-GLUCOSAMINE HYDROCHLORIDE	0.258756
168	SUCCINIC ACID	7.55776
169	URACIL	3.49721
170	OXALIC ACID SODIUM SALT	5.9496
171	D-(+)-MALTOSE MONOHYDRATE/ D-Maltose	305.363
172	SODIUM BROMIDE BIOXTRA /Bromide	19.1787
173	D(-)FRUCTOSE	12.2509
174	PECTIN	303FIX
175	SODIUM FLUORIDE/ fluoride	0.54503
176	SODIUM CHLORIDE BIOXTRA / sodium	4266.12
177	LIPASE FROM PORCINE PANCREAS,	1
178	D-PANTOTHENIC ACID HEMICALCIUM	2.5209
179	2,3-DPG, D-Glycerate 2,3-diphosphate sodium salt	250.007
180	TRANS-B-CAROTENE, TYPE I,/ all trans B carotene	0.714037
181	L-GLUTATHIONE REDUCED	154.003
182	VITAMIN K1	0.76619
183	(+/-)-A-TOCOPHEROL/ Alpha-Tocopherol	49.9624
184	3-HYDROXYBUTYRIC ACID	16.656
185	L(+)LACTIC ACID SODIUM	104.249
186	ADENOSINE FREE BASE	1.72904
187	PYRUVIC ACID	45.439
188	3-HYDROXYTYRAMINE HCL /dopamine	0.0123266
189	PHENOL	1.60175
190	4-AMINOBENZOIC ACID	8.77696
191	LYCOPENE	4.89089
192	(+)-GAMMA-TOCOPHEROL	55.3018
193	ALBUMIN HUMAN	25000
194	(-)-EPINEPHRINE	0.161216
195	ERGOCALCIFEROL	0.277655
196	BIOTIN, POWDER,	0.236981
197	2-DEOXY-L-RIBOSE/ Deoxycytidine	0.67065
198	CHONDROITIN SULFATE, A SODIUM SALT	307.25
199	CHOLECALCIFEROL CRYSTALLINE	300FIX
200	5-HYDROXYTRYPTAMINE HYDROCHLORIDE/ Serotonin	4.2536
201	OXYTOCIN	179.28
202	VASOACTIVE INTESTINAL PEPTIDE	124.718
203	C-PEPTIDE FRAGMENT 3-33, HUMAN /C-peptide	0.132891
204	CHOLECYSTOKININ FRAGMENT 26-33 AMIDE NON SULFATED	1.67987
205	GLYCOGEN	20FIX
206	ALPHA 1 ANTITRYPSIN,HUMAN PLASMA	0.6
207	3,3',5-TRIIODO-L-THYRONINE SODIUM SALT/ Liothyronine	3.76858e-05
208	HYALURONIC ACID SODIUM SALT	100FIX
209	ARG8-VASOPRESSIN ACETATE SALT/ Vasopressin	0.000138781
210	L-A-PHOSPHATIDYLETHANOLAMINE TYPE I	25FIX
211	CHORIONIC GONADOTROPIN HUMAN,	50FIX
212	THYROCALCITONIN SALMON /calcitonin	2e-06
213	BETA-CRYPTOXANTHIN	1.1168
214	L-(+)-ERGOTHIONEINE INNER SALT	0.697072
215	FERRITIN TYPE IV FROM HUMAN LIVER	0.6
216	HISTAMINE FREE BASE CRYSTALLINE	0.122265
217	ANGIOTENSIN II HUMAN	0.0315946
218	L-A-PHOSPHATIDYLCHOLINE TYPE XVI-E	27.817
219	MELATONIN CRYSTALLINE/ melatonin	0.00015795
220	INDOXYL beta-D-GLUCOSIDE/ Inodxyl glucuronide	3.39584
221	SPHINGOMYELIN/ SM(d18:1/16:0)	50FIX
222	GUANOSINE 3':5'-CYCLIC MONOPHOSPHATE SODIUM	0.21297
223	ARSENIC(III) CHLORIDE	0.0566137
224	SODIUM CYANIDE,	exclude
225	LUTEINIZING HORMONE RELEASING HORMONE HUMAN ACETATE	all prepared (fix)
226	5alpha-Tetrahydrocorticosterone	300FIX
227	CHOLESTEROL	2513.22
228	ADENOSINE 5'-TRIPHOSPHATE DISODIUM SALT	429.889
229	CITRIC ACID	153.696
230	CALCIUM CHLORIDE/ calcium	77.1311
231	BILIRUBIN MIXED ISOMERS	24.5557
232	ACETONE	19.7472
233	LITHIUM ACETOACETATE /Acetoacetic acid	18.5794
234	Carcinoembryonic Antigen (CEA)	10
235	PHYTANIC ACID	8.00077
236	ETHYL ALCOHOL/ Ethanol	7.3712
237	ALCOHOL	7.3712
238	A-CAROTENE	6.01294
239	PYRIMIDINE	4.8054
240	PROTOPORPHYRIN IX	4.72634
241	A-CRYPTOXANTHIN	4.51142
242	LEPTIN	4
243	PROINSULIN C-PEPTIDE (55-89)/ c-peptide	3.18295
244	SELENIUM TETRACHLORIDE/ Selenium ion (se2+)	1.17572
245	PYRIDOXINE	1.01508
246	XANTHOPHYLL FROM MARIGOLD/ xanthophyll (Lutein)	1.00121
247	TESTOSTERONE--DEA SCHEDULE III	1.00082
248	IODINE MONOCHLORIDE / IODINE	0.925452
249	FLAVIN ADENINE DINUCLEOTIDE DISODIUM SALT HYDRATE / FAD	0.804625
250	5ALPHA-DIHYDROTESTOSTERONE (DHT)/ DHT	0.493748
251	THIAMINE PYROPHOSPHATE	0.304108
252	ADENOSINE 3':5'-CYCLIC MONOPHOSPHATE	0.296289
253	ANDROSTENEDIONE	0.282367
254	NOREPINEPHRINE	0.186098
255	11-DEOXYCORTISOL/ Cortexolone	0.148978
