# Supplementary material for: Trans-vaccenic acid reprograms CD8+ T cells and anti-tumour immunity
Source: Nature. 2023 Nov 22;623(7989):1034–43. doi: 10.1038/s41586-023-06749-3 (PMC10686835; doi:10.1038/s41586-023-06749-3)
Supplement: Supplementary file 5 — 1st screen 1a summary. [file 41586_2023_6749_MOESM5_ESM.xlsx]

## Sheet: Sheet1
Supplementary Table 3 | 1st screen 1a summary
Rank	Blood chemicals	Relative changed percentage (%)	_log10(P-value)
1	Nicotinic Acid	205.602	3.56441
2	Potassium Phosphate Dibasic	177.485	2.66311
3	Caffeine	170.038	5.10422
4	Trans-Vaccenic Acid	133.921	4.11667
5	Stearidonic Acid	109.251	1.50203
6	Folic Acid	105.596	0.956837
7	Potassium Gluconate	97.7133	1.47192
8	Sphingomyelin	95.2381	2.71558
9	Niacinamide	95.2332	0.856339
10	Pregnenolone Acetate	82.9065	1.46453
11	POTASSIUM BROMIDE	78.3576	1.54388
12	Oleic acid	77.5331	0.932473
13	CYTOSINE	74.6228	2.01726
14	SUCROSE	70.4528	1.77815
15	PURINE	63.4263	2.26379
16	Gelatin	59.8007	3.22114
17	Potassium Citrate	58.7511	1.93128
18	MELATONIN CRYSTALLINE/ melatonin	56.1546	3.3673
19	Palmitoleic acid	54.6255	0.940277
20	alpha-lipoic acid	54.6154	1.20492
21	THIAMINE HYDROCHLORIDE	53.3201	2.85592
22	(-)-EPINEPHRINE	53.1199	1.24156
23	COPPER(II) SULFATE, ANHYDROUS,/ copper	51.6531	1.91964
24	Tricalcium phosphate hydrate	51.4874	1.58674
25	SODIUM BICARBONATE	50.3454	1.34948
26	L-GLUTATHIONE REDUCED	48.2821	1.04272
27	p-Aminobenzoic Acid	47.9793	2.16586
28	D-Glycerate 2,3-diphosphate sodium salt	47.7396	2.15609
29	L-ALANINE	44.4931	0.74479
30	Caffeic acid phenethyl ester	43.8462	1.29357
31	6-gingerol	42.6211	2.26222
32	GUANIDINE HYDROCHLORIDE,	41.829	1.09567
33	(+)-DELTA-TOCOPHEROL	41.4213	1.94009
34	17A-HYDROXYPROGESTERONE	41.3572	1.37858
35	L-Alanine	41.0695	1.15261
36	MYO-INOSITOL	40.7157	0.935458
37	(+/-)-A-TOCOPHEROL/ Alpha-Tocopherol	40.6546	1.16509
38	NOREPINEPHRINE	40.2469	2.53464
39	DL-MALIC ACID	40.0104	1.1396
40	THYMIDINE	39.6286	2.97877
41	GLYCEROL MOLECULAR BIOLOGY REAGENT	39.3621	1.51207
42	SODIUM SULFATE	38.9869	0.713429
43	POTASSIUM CHLORIDE/ potassium	38.9732	1.56051
44	Stearic Acid	38.7665	2.92049
45	Malic acid	38.5224	1.51646
46	ALBUMIN HUMAN	38.3415	0.806166
47	L-A-PHOSPHATIDYLCHOLINE TYPE XVI-E	38.0952	2.38928
48	Nervonic acid	37.6812	0.722317
49	2-DEOXY-L-RIBOSE/ Deoxycytidine	36.6995	0.882757
50	SODIUM CHLORIDE	36.528	1.36368
51	BIOTIN, POWDER,	36.4532	0.901307
52	D(+)-GALACTOSE ANHYDROUS	35.8404	2.81065
53	TRANS-B-CAROTENE, TYPE I,/ all trans B carotene	35.0814	0.806001
54	L-Cysteine	32.8195	1.40981
55	L-A-PHOSPHATIDYLETHANOLAMINE TYPE I	32.2422	1.95628
56	CADMIUM CHLORIDE/ cadmium	32.1115	2.74114
57	Lutein	31.9231	0.736403
58	D-Pantothenic Acid, hemicalcium salt	31.9171	1.0749
59	MAGNESIUM CHLORIDE ANHYDROUS	31.9038	1.4017
60	strontium chloride	30.8924	0.990612
61	INDOXYL beta-D-GLUCOSIDE/ Inodxyl glucuronide	30.4582	0.989442
62	Lycopene	30	2.24144
63	d-Biotin	29.8446	0.70567
64	Manganese sulfate	29.5514	2.06918
65	A-CRYPTOXANTHIN	29.1005	1.16352
66	FUROSEMIDE/ LASIX	29.0123	1.79546
67	Monopotassium Phosphate	28.672	1.1116
68	L-Asparagine	28.4787	2.45422
69	LEPTIN	27.09	0.466179
70	PHENOL	26.7872	1.82723
71	CHORIONIC GONADOTROPIN HUMAN,	26.6776	1.19661
72	CoQ-10	26.5385	0.544596
73	ANDROSTENEDIONE	25.9259	1.04936
74	L-Glutamine	25.5173	1.87058
75	CHOLECALCIFEROL CRYSTALLINE	25.4515	1.65367
76	THEOBROMINE	25.4162	0.60542
77	ESTRONE	25.0199	1.37175
78	BETA-CRYPTOXANTHIN	24.8773	1.46187
79	SULFUR/ sulfide	24.1434	0.89248
80	Riboflavin	23.1471	0.893365
81	D-LACTOSE MONOHYDRATE	22.4701	2.08161
82	Sodium Molybdate	22.1968	1.46503
83	11-DEOXYCORTISOL/ Cortexolone	21.8518	1.71775
84	BoswelliaSerrata Extract	20.4558	0.917119
85	TIN(II) CHLORIDE/Tin	18.8615	1.1875
86	3-HYDROXYTYRAMINE HCL /dopamine	18.7769	1.13374
87	L-THYROXINE	18.7243	0.825191
88	PROINSULIN C-PEPTIDE (55-89)/ c-peptide	17.8836	1.21432
89	4-AMINOBENZOIC ACID	17.7433	0.895373
90	ANGIOTENSIN II HUMAN	17.2507	1.12525
91	Bromelain from pineapple stem	16.0114	0.780605
92	ERGOCALCIFEROL	16.0099	1.46977
93	ANDROSTERONE VETRANAL, / androsterone	15.9122	0.785084
94	Inositol	15.3846	1.31923
95	Eicosatrienoic Acid	15.3571	0.521866
96	GUANINE	15.1394	0.783035
97	Rutoside trihydrate	14.9881	1.40352
98	L-ASCORBIC ACID	14.4874	0.432942
99	Sodium citrate	13.8444	0.742508
100	GLYCOGEN	13.7471	0.453045
101	L-glutathione	13.4615	0.420944
102	ZINC CHLORIDE	13.3368	0.312973
103	sodium selenite	13.2723	0.414554
104	Resveratrol	13.1642	1.19737
105	Evening primrose oil	12.3188	1.04866
106	Astaxanthin	12.2619	0.513236
107	THYROCALCITONIN SALMON /calcitonin	11.3748	0.404589
108	PYRIDOXINE	11.1111	0.835839
109	L-Arginine	10.7477	0.681067
110	Erucic acid	10.7143	0.67809
111	PYRUVIC ACID	10.4221	0.59813
112	VITAMIN K1	10.1266	0.287235
113	ALCOHOL	9.84127	0.479083
114	D-glucosamine 3-sulfate	9.80066	0.530985
115	THIAMINE PYROPHOSPHATE	9.75307	0.370365
116	Trimethylglycine	9.45866	0.630462
117	CHONDROITIN SULFATE, A SODIUM SALT	9.1954	0.422981
118	FERRITIN TYPE IV FROM HUMAN LIVER	9.07458	0.717495
119	Gamma linolenic acid	9.05797	0.236705
120	Thiamine Hydrochloride	8.91513	0.379767
121	Collagen type II	8.55482	0.516793
122	GUANOSINE 3':5'-CYCLIC MONOPHOSPHATE SODIUM	8.26597	0.668916
123	L-ORNITHINE MONOHYDROCHLORIDE	8.05438	0.193025
124	Pumpkin seed oil	7.9295	0.558637
125	Pyridoxal Hydrochloride	7.78732	0.309956
126	XANTHOPHYLL FROM MARIGOLD/xanthophyll (Lutein)	7.53085	0.531823
127	Vanadylsulfate	7.09382	0.474943
128	Pterostibene	6.87431	0.495214
129	FOLIC ACID,	6.85258	0.460592
130	A-CAROTENE	6.56085	0.484979
131	Ferrous Fumarate	6.27762	0.388345
132	O-METHYLGUANINE	6.27401	0.403228
133	Curcumin	5.98009	0.443343
134	CHITIN	5.90942	0.20438
135	Zinc Picolinate	5.49223	0.444149
136	L-Valine	5.29597	0.189896
137	trans-4-Hydroxy-L-proline	5.2812	0.110785
138	cis-Vaccenic acid	5.23812	0.190611
139	L(+)LACTIC ACID SODIUM	5.08182	0.166896
140	3-HYDROXYBUTYRIC ACID	5.08182	0.277128
141	Arachidonic acid	4.58335	0.213434
142	Thymoquinone	4.55838	0.266177
143	CHOLECYSTOKININ FRAGMENT 26-33 AMIDE NON SULFATED	4.55617	0.22784
144	L-Aspartic acid potassium salt	4.42087	0.263518
145	SUCCINIC ACID	4.14013	0.102469
146	PYRIMIDINE	4.12699	0.257846
147	Copper Gluconate	4.0672	0.201984
148	Magnesium citrate	3.78187	0.278569
149	ADENOSINE FREE BASE	3.70373	0.199902
150	Zinc Oxide	3.62696	0.174803
151	L-Histidine hydrochloride	3.53064	0.213706
152	Iron Gluconate	3.27146	0.177096
153	Hyaluronic acid sodium salt	3.09278	0.132756
154	ESTRIOL	2.78885	0.0988142
155	ADENOSINE 3':5'-CYCLIC MONOPHOSPHATE	2.71604	0.187885
156	URACIL	2.45679	0.158273
157	TAURINE	2.3857	0.0448037
158	L-Glutamic Acid	2.2718	0.0512636
159	Ubiquinol	2.16524	0.132577
160	Dicalcium Phosphate	1.94519	0.101199
161	Capsaicin	1.66111	0.0825182
162	(+)-GAMMA-TOCOPHEROL	1.55994	0.0714737
163	L-Tryptophan	1.35802	0.0848174
164	ZINC SULFATE HEPTAHYDRATE	1.04603	0.0333861
165	VASOACTIVE INTESTINAL PEPTIDE	1.0212	0.0435121
166	UREA	-0.31116	0.0118973
167	FLAVIN ADENINE DINUCLEOTIDE DISODIUM SALT HYDRATE /FAD	-0.370362	0.0153662
168	Silicic acid	-1.02976	0.0663901
169	L-Lysine hydrochloride	-1.60494	0.108668
170	Zeaxanthin	-1.65241	0.103601
171	Zinc Citrate	-2.07253	0.111748
172	Potassium sorbate	-2.28832	0.155055
173	Palmitic Acid	-2.64319	0.0957626
174	MERCURY(II) CHLORIDE	-2.99494	0.111609
175	phenolics	-3.01347	0.193506
176	L-CITRULLINE	-3.38391	0.176489
177	5ALPHA-DIHYDROTESTOSTERONE (DHT)/DHT	-3.4568	0.22711
178	HISTAMINE FREE BASE CRYSTALLINE	-3.5939	0.219456
179	L-Proline	-3.93509	0.156086
180	N-acetyl D-glucosamine	-4.04443	0.27035
181	Chromium picolinate	-4.0672	0.302508
182	DL-6,8-Thioctic Acid	-4.13533	0.261837
183	Magnesium Aspartate	-4.15561	0.299897
184	50% deoxycholic acid sodium salt + 50% cholic acid sodium salt	-4.29424	0.108831
185	Crucuminoids	-4.402	0.205571
186	Quercetin	-4.50142	0.293091
187	PECTIN	-4.91356	0.179615
188	D-(+)-MALTOSE MONOHYDRATE	-4.91356	0.132364
189	Dipotassium Phosphate	-5.39346	0.247246
190	Pyridoxamine Dihydrochloride	-6.17615	0.232981
191	L-Threonine	-6.54321	0.434391
192	URIC ACID	-6.65112	0.44262
193	Glucosamine Hydrochloride	-6.97859	0.560273
194	OXYTOCIN	-6.99136	0.533902
195	L-Leucine	-7.16049	0.333267
196	ARG8-VASOPRESSIN ACETATE SALT/ Vasopressin	-7.61048	0.66262
197	L-Isoleucine	-8.64197	0.597784
198	Calcium Carbonate	-8.75	0.454705
199	ACETYLCHOLINE CHLORIDE	-8.93947	0.385452
200	Glycine	-8.96553	0.384304
201	Flax seed oil	-9.05798	0.379062
202	LIPASE FROM PORCINE PANCREAS	-9.40327	0.307572
203	linoleic acid	-9.42029	0.44831
204	L-Aspartic Acid	-9.6146	0.501576
205	HYALURONIC ACID SODIUM SALT	-9.73813	0.664774
206	L-(+)-ERGOTHIONEINE INNER SALT	-10.3928	0.750917
207	ALPHA 1 ANTITRYPSIN,HUMAN PLASMA	-10.6049	0.960998
208	Chondroitin sulfate sodium	-11.4618	0.829714
209	C-PEPTIDE FRAGMENT 3-33, HUMAN /C-peptide	-11.7046	0.636382
210	L-Methionine	-11.838	1.10147
211	Calcium d-glucarate	-12.1429	1.01486
212	CORTISONE	-12.2909	0.718166
213	CELLULOSE FIBROUS	-13.2003	0.662628
214	3,3',5-TRIIODO-L-THYRONINE SODIUM SALT/ Liothyronine	-13.4206	0.738397
215	L-Tyrosine	-13.4476	1.16799
216	LEAD(II) SULFIDE	-13.6321	0.421938
217	MANGANESE SULFATE MONOHYDRATE,	-14.2346	0.496363
218	Calcium citrate	-14.5833	1.12381
219	OXALIC ACID SODIUM SALT	-16.879	0.512826
220	L-Phenylalanine	-17.2378	1.62607
221	Myristic Acid	-17.3913	0.542473
222	Pyridoxine Hydrochloride	-17.4544	1.6259
223	Methylsulfonylmethane	-17.5258	1.46656
224	Taurine	-17.6844	1.17475
225	PHYTANIC ACID	-18.6066	1.28627
226	BETAINE	-18.8285	1.28593
227	D-PANTOTHENIC ACID HEMICALCIUM	-18.9873	1.50699
228	Docosapentaenoic acid	-19.3939	1.65043
229	LUTEINIZING HORMONE RELEASING HORMONE HUMAN ACETATE	-19.5902	1.18096
230	L-Cystine	-19.73	1.60186
231	Myristoleic acid	-21.3768	1.39242
232	LITHIUM ACETOACETATE /Acetoacetic acid	-21.4754	1.57204
233	L-Serine	-22.1095	1.30874
234	5-HYDROXYTRYPTAMINE HYDROCHLORIDE/ Serotonin	-22.3881	1.58366
235	L-CYSTEINE BIOULTRA,	-22.7358	1.32606
236	Alpha-linolenic acid	-24.5295	1.32889
237	D(-)FRUCTOSE	-25.5232	1.7065
238	Copper sulfate	-26.3158	1.47698
239	SODIUM BROMIDE	-26.9791	1.57564
240	Docosahexaenoic Acid	-29.8884	2.4827
241	ACETONE	-31.0656	2.52304
242	CHOLESTEROL	-31.8852	2.74625
243	Chromium Chloride	-35.2791	2.69249
244	TETRAETHYLAMMONIUM HYDROGEN SULFATE	-35.9456	1.65544
245	Citric Acid	-36.8033	2.88591
246	L-a-Phosphatidylcholine	-37.1611	2.55495
247	Bilirubin Mixed Isomers	-37.623	3.31489
248	D-(+)-Glucosamine Hydrochloride	-38.2322	3.17778
249	Adenosine 5'-Triphosphate Disodium	-38.2787	3.20606
250	Coconut Oil	-38.8517	3.02118
251	Creatine	-40.9901	3.40715
252	Choline Chloride	-41.1075	3.16011
253	Sodium Fluoride	-43.8126	2.97858
254	D-Glucuronic Acid	-45.8001	3.13145
