# Supplementary material for: Trans-vaccenic acid reprograms CD8+ T cells and anti-tumour immunity
Source: Nature. 2023 Nov 22;623(7989):1034–43. doi: 10.1038/s41586-023-06749-3 (PMC10686835; doi:10.1038/s41586-023-06749-3)
Supplement: Supplementary file 6 — 1st screen 1b summary. Student’s two-sided unpaired t-test. [file 41586_2023_6749_MOESM6_ESM.xlsx]

## Sheet: Sheet1
Supplementary Table 4 | 1st screen 1b summary				Student’s two-sided unpaired t test
Rank	Blood chemicals	Relative changed percentage (%)	_log10(P-value)
1	GUANINE	236.029	7.60727
2	THEOBROMINE	211.644	5.30503
3	THYMIDINE	162.161	4.7996
4	GUANOSINE 3':5'-CYCLIC MONOPHOSPHATE SODIUM	161.162	1.56221
5	FERRITIN TYPE IV FROM HUMAN LIVER	146.732	2.24324
6	L-CITRULLINE	137.202	1.60794
7	CREATININE, ANHYDROUS,	125.821	1.90496
8	COPPER(II) SULFATE, ANHYDROUS,/ copper	108.412	1.039
9	BILIRUBIN MIXED ISOMERS	98.6544	1.62289
10	Pyridoxine Hydrochloride	96.1931	0.986189
11	FUROSEMIDE/ LASIX	93.8356	2.40032
12	D-Glycerate 2,3-diphosphate sodium salt	92.2453	1.50675
13	Riboflavin	88.0223	1.7669
14	D(+)-GALACTOSE ANHYDROUS	87.9264	1.89353
15	CITRIC ACID	82.4465	1.02355
16	L-Tryptophan	76.3431	1.07773
17	CELLULOSE FIBROUS	72.1711	2.90904
18	Trans-Vaccenic Acid	69.8628	2.293
19	p-Aminobenzoic Acid	68.307	1.75758
20	D-Pantothenic Acid, hemicalcium salt	67.4095	1.0291
21	TIN(II) CHLORIDE/ Tin	66.3014	0.881918
22	D-(+)-MALTOSE MONOHYDRATE	63.148	1.79697
23	GUANIDINE HYDROCHLORIDE	62.9296	2.09441
24	L-Methionine	62.8894	1.64765
25	ACETONE	54.1284	1.93721
26	ANGIOTENSIN II HUMAN	52.6657	1.02958
27	Alpha-linolenic acid (ALA)	52.4304	0.654921
28	L-Threonine	49.4808	1.70154
29	ACETYLCHOLINE CHLORIDE	46.0189	1.20373
30	Glycine	43.9869	0.551646
31	ADENOSINE 5'-TRIPHOSPHATE DISODIUM SALT	42.63	0.420288
32	Pyridoxal Hydrochloride	42.3398	1.45998
33	calcium d-glucarate	41.6058	0.865475
34	Pyridoxamine Dihydrochloride	40.9471	0.418166
35	THYROCALCITONIN SALMON /calcitonin	39.4258	0.487124
36	SODIUM CHLORIDE	38.7733	0.323323
37	BETA-CRYPTOXANTHIN	36.9494	1.31837
38	L-Aspartic acid potassium salt	36.703	0.770159
39	L-A-PHOSPHATIDYLCHOLINE TYPE XVI-E	36.3931	1.3804
40	INDOXYL beta-D-GLUCOSIDE/ Inodxyl glucuronide	34.0751	1.32347
41	Iron Gluconate	33.437	1.47567
42	Nervonic acid	32.9066	0.566962
43	L-Glutamine	32.6144	1.45181
44	Evening primrose oil	32.4109	0.931348
45	trans-4-Hydroxy-L-proline	31.8954	0.678056
46	L-Isoleucine	31.5576	1.18432
47	POTASSIUM BROMIDE	30.3265	0.56948
48	Docosapentaenoic acid (DPA)	29.3535	0.673894
49	D(-)FRUCTOSE	28.939	0.514305
50	Magnesium Aspartate	27.8383	0.35619
51	sodium selenite	26.8647	1.14458
52	CoQ-10	26.1655	0.410989
53	Monopotassium Phosphate	26.1446	0.66752
54	Malic acid	25.661	1.10024
55	Inositol	25.3991	0.784953
56	chromium Chloride	25.3041	1.01468
57	Calcium citrate	24.6553	0.897676
58	Chromium picolinate	24.0065	0.507
59	GLYCEROL MOLECULAR BIOLOGY REAGENT	23.6167	0.48233
60	Glucosamine Hydrochloride	23.4064	0.802421
61	Bromelain from pineapple stem	23.0059	0.974357
62	Stearidonic acid	22.7717	0.443097
63	MERCURY(II) CHLORIDE	22.6854	0.353587
64	CHITIN	21.0612	0.661903
65	DL-6,8-Thioctic Acid	20.316	0.837535
66	Pumpkin seed oil	20.0438	0.836142
67	alpha-lipoic acid	20.0164	0.333289
68	Erucic acid	19.7759	0.342173
69	L-Serine	18.7582	0.489111
70	Dipotassium Phosphate	17.7294	0.277607
71	Tricalcium phosphate hydrate	17.363	0.592061
72	L-a-Phosphatidylcholine	17.214	0.389624
73	CHOLINE CHLORIDE	15.6995	0.561966
74	Flax seed oil	14.8477	0.380832
75	L-Cystine	14.1328	0.364997
76	Zeaxanthin	14.0409	0.128371
77	PECTIN	13.7469	0.244283
78	MELATONIN CRYSTALLINE/ melatonin	13.63	0.359208
79	Folic Acid	13.5871	0.181364
80	HISTAMINE FREE BASE CRYSTALLINE	13.5837	0.486646
81	PYRUVIC ACID	13.1105	0.280366
82	SODIUM SULFATE	12.8866	0.181501
83	ZINC SULFATE HEPTAHYDRATE	12.3673	0.400233
84	NICOTINIC ACID	12.2423	0.355748
85	L-Lysine hydrochloride	11.2867	0.408039
86	Myristoleic acid	11.079	0.116072
87	Astaxanthin	10.1935	0.0822817
88	SODIUM FLUORIDE	9.58759	0.149792
89	SODIUM BICARBONATE	9.45016	0.17468
90	Zinc Citrate	9.3779	0.136818
91	OXALIC ACID SODIUM SALT	7.93255	0.0718624
92	D-(+)-GLUCOSAMINE HYDROCHLORIDE	7.37039	0.190921
93	Copper Gluconate	7.21817	0.0615967
94	ALBUMIN HUMAN	6.79613	0.111203
95	3,3',5-TRIIODO-L-THYRONINE SODIUM SALT/ Liothyronine	5.58025	0.0968073
96	d-Biotin	5.04488	0.054739
97	D-GLUCURONIC ACID	3.55376	0.0782792
98	Ferrous Fumarate	2.9549	0.0241677
99	Caffeic acid phenethyl ester	2.43902	0.0490081
100	Lutein	2.38624	0.0439027
101	Magnesium citrate	2.33281	0.0242705
102	Gelatin	1.98878	0.0141381
103	L-(+)-ERGOTHIONEINE INNER SALT	1.80806	0.0378449
104	D-glucosamine 3-sulfate	1.38735	0.00907166
105	Thiamine Hydrochloride	0.722348	0.0179935
106	A-CRYPTOXANTHIN	0.706805	0.0113351
107	Hyaluronic acid sodium salt	0.611933	0.0165314
108	TAURINE	0.601368	0.00600828
109	L-Proline	0.326797	0.00712021
110	Carcinoembryonic Antigen (CEA)	-0.387607	0.00941428
111	Niacinamide	-0.526153	0.0504663
112	Curcumin	-1.88681	0.0629512
113	L-Leucine	-2.66366	0.0390841
114	VITAMIN K1	-3.13624	0.0724553
115	TRANS-B-CAROTENE, TYPE I,/ all trans B carotene	-3.18768	0.0522947
116	Capsaicin	-3.44062	0.080197
117	L-glutathione	-4.05106	0.0598834
118	Potassium phosphate dibasic	-4.49953	0.141412
119	Calcium Carbonate	-5.3528	0.0531103
120	ARG8-VASOPRESSIN ACETATE SALT/ Vasopressin	-5.4185	0.0685797
121	ALPHA 1 ANTITRYPSIN,HUMAN PLASMA	-5.41852	0.11573
122	PROINSULIN C-PEPTIDE (55-89)/ c-peptide	-5.53355	0.138914
123	ALCOHOL	-5.93935	0.20485
124	CAFFEINE	-6.21605	0.188233
125	Sphingomyelin	-6.34203	0.161072
126	D-LACTOSE MONOHYDRATE	-6.57698	0.204496
127	LEPTIN	-6.60055	0.211723
128	A-CAROTENE	-7.39853	0.23326
129	PYRIMIDINE	-7.97995	0.274462
130	LITHIUM ACETOACETATE /Acetoacetic acid	-8.41314	0.278772
131	ANDROSTENEDIONE	-8.44269	0.174159
132	LUTEINIZING HORMONE RELEASING HORMONE HUMAN ACETATE	-8.46329	0.275469
133	L-Phenylalanine	-8.74375	0.245851
134	THIAMINE PYROPHOSPHATE	-9.50731	0.318906
135	ESTRIOL	-10.3139	0.211924
136	L-ALANINE	-10.4426	0.44904
137	L-Asparagine	-12.8105	0.44479
138	PHYTANIC ACID	-12.9161	0.200402
139	SUCROSE	-13.1443	0.336611
140	BoswelliaSerrata Extract	-13.7113	0.456208
141	TETRAETHYLAMMONIUM HYDROGEN SULFATE, FOR IPC	-14.0508	0.402403
142	Zinc Picolinate	-14.8561	0.264707
143	O-METHYLGUANINE	-16.5359	0.460577
144	UREA	-16.8381	0.435976
145	Zinc Oxide	-16.8678	0.613079
146	L-Glutamic Acid	-17.5817	0.600767
147	FLAVIN ADENINE DINUCLEOTIDE DISODIUM SALT HYDRATE /FAD	-17.8633	0.307938
148	Potassium Citrate	-17.9507	0.726891
149	ADENOSINE 3':5'-CYCLIC MONOPHOSPHATE	-17.9995	0.272176
150	cis-Vaccenic acid	-18.4049	0.769458
151	copper sulfate	-19.5458	0.645805
152	Lycopene	-19.7003	0.43009
153	50% deoxycholic acid sodium salt + 50% cholic acid sodium salt	-19.8883	0.49622
154	URIC ACID	-20.628	0.485529
155	L-Valine	-20.7709	0.211295
156	HYALURONIC ACID SODIUM SALT	-21.5932	0.655127
157	strontium chloride	-23.1507	0.771288
158	CADMIUM CHLORIDE/ cadmium	-23.3184	0.261622
159	L-CYSTEINE	-23.8866	0.550873
160	CHOLESTEROL	-24.0979	0.845682
161	BIOTIN, POWDER,	-24.3412	0.348049
162	SODIUM BROMIDE	-24.9207	1.06409
163	XANTHOPHYLL FROM MARIGOLD/xanthophyll (Lutein)	-24.9814	1.05903
164	Collagen type II	-25.4717	1.03959
165	phenolics	-25.5227	0.91994
166	Sodium Molybdate	-25.5289	0.646693
167	URACIL	-26.9831	1.18016
168	N-acetyl D-glucosamine	-27.2055	0.535939
169	Docosahexaenoic Acid (DHA)	-27.3714	1.07035
170	L-Tyrosine	-27.6945	1.13658
171	Nicotinic Acid	-27.8218	1.17058
172	5ALPHA-DIHYDROTESTOSTERONE (DHT)/DHT	-28.0763	0.790428
173	Potassium sorbate	-28.7022	0.939
174	17A-HYDROXYPROGESTERONE	-28.9077	0.945444
175	L(+)LACTIC ACID SODIUM	-29.3059	0.630811
176	Coconut oil	-29.6838	1.1863
177	Manganese sulfate	-29.86	1.34546
178	(+)-DELTA-TOCOPHEROL	-31.6438	1.33179
179	ANDROSTERONE VETRANAL, / androsterone	-32.0548	1.44237
180	Dicalcium Phosphate	-32.9278	1.396
181	PYRIDOXINE	-33.1765	1.46402
182	Folic Acid	-33.3082	0.578187
183	Eicosatrienoic Acid	-33.5531	1.45057
184	Rutoside trihydrate	-33.8603	1.11403
185	CORTISONE	-34.6508	1.55471
186	ESTRONE	-34.8281	1.54887
187	CYTOSINE	-34.9315	1.18769
188	L-Arginine	-34.9393	1.39329
189	Arachidonic acid	-35.9132	1.1874
190	ERGOCALCIFEROL	-35.9223	0.922318
191	L-GLUTATHIONE REDUCED	-36.3496	0.645301
192	NOREPINEPHRINE	-37.5056	1.4805
193	3-HYDROXYBUTYRIC ACID	-38.3548	1.7223
194	L-THYROXINE	-38.3562	0.979366
195	MAGNESIUM CHLORIDE ANHYDROUS	-38.6009	1.21026
196	VASOACTIVE INTESTINAL PEPTIDE	-38.677	1.74956
197	LEAD(II) SULFIDE	-39.3124	1.77945
198	SULFUR/ sulfide	-39.7608	1.59977
199	Methylsulfonylmethane	-40.4895	0.937557
200	GLYCOGEN	-40.5176	1.57641
201	ADENOSINE FREE BASE	-41.491	1.31741
202	Potassium Gluconate	-41.5062	1.65113
203	L-Alanine	-43.3619	1.1297
204	POTASSIUM CHLORIDE/ potassium	-43.6383	1.98248
205	Taurine	-44.2121	2.01341
206	L-Aspartic Acid	-45.5032	1.71922
207	Resveratrol	-46.1754	1.84071
208	L-Histidine hydrochloride	-46.6809	1.89784
209	5-HYDROXYTRYPTAMINE HYDROCHLORIDE/ Serotonin	-47.0132	2.1075
210	PURINE	-47.5336	1.98414
211	L-ORNITHINE MONOHYDROCHLORIDE	-48.4336	1.38386
212	D-PANTOTHENIC ACID HEMICALCIUM	-48.4667	1.43888
213	6-gingerol	-49.5056	1.98279
214	Adenosine 5'-Triphosphate Disodium	-49.5281	1.78666
215	SPHINGOMYELIN/ SM(d18:1/16:0)	-49.6636	1.26275
216	L-A-PHOSPHATIDYLETHANOLAMINE TYPE I	-49.9798	1.788
217	Silicic acid	-50.0789	1.53721
218	2-DEOXY-L-RIBOSE/ Deoxycytidine	-50.5569	1.8191
219	CHOLECYSTOKININ FRAGMENT 26-33 AMIDE NON SULFATED	-50.6919	2.0088
220	ZINC CHLORIDE	-51.1686	1.51408
221	(-)-EPINEPHRINE	-51.595	2.20451
222	Ubiquinol	-52.0527	1.99699
223	L-ASCORBIC ACID BIOXTRA,	-52.4615	1.74683
224	THIAMINE HYDROCHLORIDE	-52.6604	2.10239
225	Chondroitin sulfate sodium	-52.6637	1.79237
226	CHORIONIC GONADOTROPIN HUMAN,	-53.7404	2.1826
227	DL-MALIC ACID	-54.8981	1.95998
228	Quercetin	-55.6671	1.91339
229	Trimethylglycine	-55.8233	2.07843
230	Myristic Acid	-55.8493	2.02876
231	(+/-)-A-TOCOPHEROL/ Alpha-Tocopherol	-56.144	2.08907
232	11-DEOXYCORTISOL/ Cortexolone	-56.7158	1.83855
233	C-PEPTIDE FRAGMENT 3-33, HUMAN /C-peptide	-56.9018	2.4817
234	Niacinamide	-56.9271	2.52749
235	Sodium citrate	-60.7673	2.31704
236	Crucuminoids	-61.6537	2.71795
237	SUCCINIC ACID	-65.8339	2.63024
238	FOLIC ACID,	-65.9626	2.50843
239	LIPASE FROM PORCINE PANCREAS	-66.0204	2.73247
240	Pterostibene	-66.8452	2.31672
241	CHONDROITIN SULFATE, A SODIUM SALT	-67.1617	1.9374
242	L-a-Phosphatidylcholine	-67.4699	2.85659
243	(+)-GAMMA-TOCOPHEROL	-68.1692	2.84167
244	OXYTOCIN	-68.7479	2.87402
245	MYO-INOSITOL	-68.7718	2.88857
246	BETAINE	-69.2067	2.89133
247	PHENOL	-71.0818	2.64684
248	CHOLECALCIFEROL CRYSTALLINE	-71.7516	1.6912
249	linoleic acid	-73.4848	3.01149
250	4-AMINOBENZOIC ACID	-73.5784	3.06487
251	3-HYDROXYTYRAMINE HCL /dopamine	-73.9945	3.16614
252	PREGNENOLONE ACETATE/ pregnenolone	-76.9463	3.23488
253	MANGANESE SULFATE MONOHYDRATE,	-79.463	2.89073
254	Thymoquinone	-82.307	1.98796
255	Palmitoleic acid	-82.7023	3.34085
256	Stearic Acid	-85.8133	2.75301
257	Palmitic Acid	-86.3394	3.59034
258	Gamma linolenic acid	-94.2075
