# Supplementary material for: Trans-vaccenic acid reprograms CD8+ T cells and anti-tumour immunity
Source: Nature. 2023 Nov 22;623(7989):1034–43. doi: 10.1038/s41586-023-06749-3 (PMC10686835; doi:10.1038/s41586-023-06749-3)
Supplement: Supplementary file 7 — Summary of second screen results. [file 41586_2023_6749_MOESM7_ESM.xlsx]

## Sheet: Sheet1
Supplementary Table 5 | Summary of second screen results
Candidate name	Mouse T cell IL-2 level changes after treatment	Mouse CD4+ T cell IL-2 level changes after treatment	Mouse CD8+ T cell IL-2 level changes after treatment
Trans-Vaccenic Acid	1.835	1.556	1.936
Thymidine	1.456	1.358	1.289
D-Glycerate2,3-diphosphate sodium salt	1.062	0.979	1.214
p-Aminobenzoic Acid	1.603	1.405	1.452
D(+)-galactose anhydrous	1.301	1.104	1.303
GUANINE	1.486	1.104	1.508
