# Supplementary material for: Trans-vaccenic acid reprograms CD8+ T cells and anti-tumour immunity
Source: Nature. 2023 Nov 22;623(7989):1034–43. doi: 10.1038/s41586-023-06749-3 (PMC10686835; doi:10.1038/s41586-023-06749-3)
Supplement: Supplementary file 8 — Phospho-antibody array- TVA 40 min, 2 h, 6 h, 24 h. Student’s two-sided unpaired t-test. [file 41586_2023_6749_MOESM8_ESM.xlsx]

## Sheet: 40 min
Supplementary Table 6 | Phospho antibody array- TVA 40 min			Student’s two-sided unpaired t test
	Relative Pixel Density (%)	-Log10(P-value)
p-HSP27(S78/S82)	120.689	0.316965
p-CREB(S133)	111.637	1.70202
p-EGFR(Y1086)	109.555	0.733796
p-STAT1(Y701)	109.297	0.533231
p-GSK-3?/?(S21/S9)	104.362	0.670841
p-STAT6(Y641)	104.174	0.14823
HSP60	99.9642	0.00718503
?-Catenin	98.6466	0.288928
p-STAT5a/b(Y694/Y699)	97.0941	0.591725
p-Yes(Y426)	92.316	1.06607
p-PDGF R?(Y751)	91.2374	1.34552
p-Lck(Y394)	89.8571	0.814107
p-MSK1/2(S376/S360)	89.6956	1.63799
p-STAT3(Y705)	89.6195	1.32813
p-PLC-?1(Y783)	89.1635	0.890908
p-STAT2(Y689)	88.7242	0.715028
p-GSK-3?(S9)	87.4302	1.29762
p-Fgr(Y412)	87.2822	1.72464
p-Lyn(Y397)	87.2413	1.07957
p-PYK2(Y402)	86.9759	1.47716
p-Src(Y419)	85.8879	0.841504
p-eNOS(S1177)	84.2607	1.24534
p-Akt1/2/3(S473)	83.0544	1.19366
p-Chk-2(T68)	80.694	1.0432
p-p70 S6 Kinase(T421/S424)	80.3393	2.06101
p-p38?(T180/Y182)	79.6074	0.723802
p-p53(S15)	79.5335	2.04007
p-STAT3(S727)	79.499	1.43312
p-ERK1/2(T202/Y204 T185/Y187)	79.2699	2.25037
p-JNK1/2/3(T183/Y185T221/Y223)	78.5212	2.2899
p-p53(S46)	78.5116	1.50191
p-WNK1(T60)	78.3424	1.37944
p-Akt1/2/3(T308)	77.688	0.826151
p-p70 S6 Kinase(T389)	77.2952	2.00131
p-p53(S392)	75.8571	1.23151
p-PRAS40(T246)	72.2902	2.47386
p-c-Jun(S63)	70.5979	1.84147
p-RSK1/2(S221/S227)	69.1681	2.45868
p-RSK1/2/3(S380/S386/S377)	64.029	1.24109

## Sheet: 2h
Supplementary Table 6 | Phospho antibody array- TVA 2 h			Student’s two-sided unpaired t test
	Relative Pixel Density (%)	-Log10(P-value)
p-STAT1(Y701)	130.992	2.52892
p-CREB(S133)	129.314	2.52391
p-STAT3(Y705)	124.644	1.72068
p-STAT6(Y641)	122.607	1.96257
HSP60	118.743	1.62221
p-EGFR(Y1086)	116.21	2.05151
p-p53(S46)	115.174	1.75279
p-RSK1/2(S221/S227)	109.165	0.2735
p-Fgr(Y412)	107.235	0.960067
?-Catenin	106.313	0.513033
p-PYK2(Y402)	105.64	1.08712
p-STAT3(S727)	105.01	0.594725
p-p70 S6 Kinase(T389)	104.388	0.298367
p-p53(S15)	101.471	0.103984
p-Lck(Y394)	100.568	0.12855
p-GSK-3?/?(S21/S9)	99.9061	0.0158456
p-p70 S6 Kinase(T421/S424)	99.0035	0.0230039
p-PLC-?1(Y783)	98.2862	0.296887
p-STAT5a/b(Y694/Y699)	96.9293	0.524512
p-eNOS(S1177)	95.8005	0.982504
p-PRAS40(T246)	95.2001	0.429459
p-Yes(Y426)	95.1545	0.502136
p-WNK1(T60)	93.9972	1.1136
p-HSP27(S78/S82)	93.3262	0.340013
p-STAT2(Y689)	91.8346	0.720452
p-p53(S392)	91.0382	1.41352
p-Lyn(Y397)	90.6888	1.55408
p-JNK1/2/3(T183/Y185T221/Y223)	90.3841	1.64434
p-p38?(T180/Y182)	89.3581	1.73256
p-Akt1/2/3(S473)	87.5185	1.40062
p-PDGF R?(Y751)	86.7354	1.88211
p-Src(Y419)	86.0167	1.6861
p-MSK1/2(S376/S360)	85.8089	1.31051
p-GSK-3?(S9)	85.0956	0.474341
p-Chk-2(T68)	84.7382	1.88482
p-RSK1/2/3(S380/S386/S377)	83.9163	1.12539
p-ERK1/2(T202/Y204 T185/Y187)	76.4216	2.21311
p-Akt1/2/3(T308)	75.0725	1.97139
p-c-Jun(S63)	73.8299	1.17338

## Sheet: 6 h
Supplementary Table 6 | Phospho antibody array- TVA 6 h			Student’s two-sided unpaired t test
	Relative Pixel Density (%)	-Log10(P-value)
p-STAT6(Y641)	124.793	1.37279
p-c-Jun(S63)	122.301	1.29759
p-p53(S392)	117.6	1.00691
p-CREB(S133)	115.023	1.91426
p-Chk-2(T68)	113.26	0.8267
p-PLC-?1(Y783)	113.036	1.36612
p-STAT3(S727)	111.509	1.59704
p-p53(S15)	108.374	0.814747
p-Akt1/2/3(S473)	107.935	0.816116
p-EGFR(Y1086)	106.575	0.886625
p-Lyn(Y397)	105.713	0.829166
p-Yes(Y426)	104.857	0.4103
p-PYK2(Y402)	103.867	0.774486
p-Akt1/2/3(T308)	103.493	0.100236
p-p70 S6 Kinase(T421/S424)	102.207	0.0313183
p-HSP27(S78/S82)	101.669	0.112955
?-Catenin	99.7755	0.0162363
p-p70 S6 Kinase(T389)	99.2301	0.0701635
p-STAT5a/b(Y694/Y699)	98.389	0.372723
p-STAT3(Y705)	97.3955	0.118123
p-MSK1/2(S376/S360)	96.934	0.568781
HSP60	95.8338	0.43753
p-GSK-3?/?(S21/S9)	95.6147	0.983711
p-STAT2(Y689)	95.1398	0.230611
p-RSK1/2/3(S380/S386/S377)	94.9972	1.08267
p-WNK1(T60)	94.5495	0.644491
p-STAT1(Y701)	94.1396	0.362801
p-Src(Y419)	92.8952	1.10386
p-Fgr(Y412)	90.9148	0.400093
p-RSK1/2(S221/S227)	89.871	0.329328
p-GSK-3?(S9)	87.9522	0.395647
p-p53(S46)	84.4054	1.72657
p-eNOS(S1177)	84.2069	1.84223
p-PRAS40(T246)	82.1058	1.29896
p-Lck(Y394)	81.3994	1.95555
p-p38?(T180/Y182)	79.6386	2.16172
p-PDGF R?(Y751)	79.6386	2.16172
p-ERK1/2(T202/Y204 T185/Y187)	71.2189	2.53642
p-JNK1/2/3(T183/Y185T221/Y223)	69.5333	2.51927

## Sheet: 24 h
Supplementary Table 6 | Phospho antibody array- TVA 24 h			Student’s two-sided unpaired t test
	Relative Pixel Density (%)	-Log10(P-value)
p-STAT1(Y701)	190.18	3.50131
p-STAT6(Y641)	187.706	1.49904
p-Chk-2(T68)	168.436	1.69517
p-p70 S6 Kinase(T389)	163.237	1.6632
p-HSP27(S78/S82)	159.761	2.23695
?-Catenin	150.283	1.02147
p-c-Jun(S63)	144.959	1.90934
p-Akt1/2/3(T308)	136.478	2.657022715
p-PYK2(Y402)	136.024	1.81874
p-RSK1/2(S221/S227)	134.747	2.06271
p-STAT2(Y689)	130.494	2.42002
p-STAT3(S727)	129.623	2.54523
p-RSK1/2/3(S380/S386/S377)	127.604	1.59055
p-PRAS40(T246)	124.324	1.38792
p-p53(S46)	119.895	0.86778
p-WNK1(T60)	118.023	0.916751
p-p53(S392)	117.48	1.02576
p-Yes(Y426)	113.339	1.23143
p-PLC-?1(Y783)	112.496	1.20211
p-CREB(S133)	111.42	1.25841
p-p53(S15)	104.162	0.343845
p-STAT5a/b(Y694/Y699)	100.345	0.0600059
p-Fgr(Y412)	98.4882	0.138832
p-Akt1/2/3(S473)	97.3715	0.548242
p-JNK1/2/3(T183/Y185T221/Y223)	96.9055	0.206011
p-GSK-3?(S9)	95.3294	0.0923496
p-p70 S6 Kinase(T421/S424)	94.8404	0.510624
p-STAT3(Y705)	93.5011	0.162299
p-eNOS(S1177)	92.6655	0.459779
p-p38?(T180/Y182)	91.6275	1.37923
p-Src(Y419)	84.3924	1.88262
p-MSK1/2(S376/S360)	84.3845	1.03208
HSP60	83.1484	0.574064
p-PDGF R?(Y751)	81.486	1.14451
p-Lyn(Y397)	77.8747	2.29973
p-EGFR(Y1086)	75.9924	1.44842
p-GSK-3?/?(S21/S9)	74.0456	1.5048
p-ERK1/2(T202/Y204 T185/Y187)	61.9002	1.75422
p-Lck(Y394)	46.8355	2.844
