# Supplementary material for: Trans-vaccenic acid reprograms CD8+ T cells and anti-tumour immunity
Source: Nature. 2023 Nov 22;623(7989):1034–43. doi: 10.1038/s41586-023-06749-3 (PMC10686835; doi:10.1038/s41586-023-06749-3)
Supplement: Supplementary file 9 — DEGs only in siNTC + TVA group. [file 41586_2023_6749_MOESM9_ESM.xls]

## Sheet: ONLT siCREB TVA
Supplementary Table 7 | DEGs only in siNTC + TVA group
gene_id	siNTCTVA	siNTC	FC	log2FoldChange	pvalue	gene_name	gene_chr	gene_start	gene_end	gene_strand	gene_length	gene_biotype	gene_description	tf_family
ENSMUSG00000024059	4.55318	0	25.3415	4.66343	0.0120457	Clip4	17	71768473	71864273	+	8514	protein_coding	CAP-GLY domain containing linker protein family, member 4 [Source:MGI Symbol;Acc:MGI:1919100]	-
ENSMUSG00000035020	4.41049	0	24.6618	4.6242	0.0119635	Epgn	5	91027464	91035215	+	1807	protein_coding	epithelial mitogen [Source:MGI Symbol;Acc:MGI:1919170]	-
ENSMUSG00000060715	4.1329	0	23.0614	4.52741	0.0162075	1700019A02Rik	1	53158577	53187636	-	777	protein_coding	RIKEN cDNA 1700019A02 gene [Source:MGI Symbol;Acc:MGI:1916647]	-
ENSMUSG00000039217	3.89692	0	21.9255	4.45454	0.00230118	Il18	9	50554827	50581840	+	1031	protein_coding	interleukin 18 [Source:MGI Symbol;Acc:MGI:107936]	-
ENSMUSG00000020811	3.89082	0	21.8774	4.45137	0.0327083	Wscd1	11	71749920	71789647	+	4287	protein_coding	WSC domain containing 1 [Source:MGI Symbol;Acc:MGI:2448493]	-
ENSMUSG00000016179	3.812	0	21.2755	4.41112	0.0396519	Camk1g	1	193346346	193370298	-	2759	protein_coding	calcium/calmodulin-dependent protein kinase I gamma [Source:MGI Symbol;Acc:MGI:2388073]	-
ENSMUSG00000059049	3.72482	0	20.8352	4.38095	0.0237298	Frem1	4	82897920	83052339	-	13978	protein_coding	Fras1 related extracellular matrix protein 1 [Source:MGI Symbol;Acc:MGI:2670972]	-
ENSMUSG00000094098	3.63323	0	20.1584	4.33331	0.0462985	Vmn2r44	7	8366164	8383333	-	6120	protein_coding	vomeronasal 2, receptor 44 [Source:MGI Symbol;Acc:MGI:3643088]	-
ENSMUSG00000026387	3.48885	0	19.6644	4.29752	0.0474018	Sctr	1	120006894	120063536	+	2012	protein_coding	secretin receptor [Source:MGI Symbol;Acc:MGI:2441720]	-
ENSMUSG00000022429	3.27955	0	18.4301	4.20399	0.0406793	Dmc1	15	79561497	79605109	-	2435	protein_coding	DNA meiotic recombinase 1 [Source:MGI Symbol;Acc:MGI:105393]	-
ENSMUSG00000032262	4.91795	0.313361	14.0436	3.81184	0.0295163	Elovl4	9	83778692	83806277	-	3026	protein_coding	elongation of very long chain fatty acids (FEN1/Elo2, SUR4/Elo3, yeast)-like 4 [Source:MGI Symbol;Acc:MGI:1933331]	-
ENSMUSG00000000058	4.30668	0.302104	12.2604	3.61593	0.0498894	Cav2	6	17281185	17289115	+	3335	protein_coding	caveolin 2 [Source:MGI Symbol;Acc:MGI:107571]	-
ENSMUSG00000030769	4.16399	0.302104	11.9134	3.57452	0.0493208	Slc5a11	7	123214780	123273253	+	2758	protein_coding	solute carrier family 5 (sodium/glucose cotransporter), member 11 [Source:MGI Symbol;Acc:MGI:1919316]	-
ENSMUSG00000071723	4.16399	0.359667	11.9131	3.57447	0.0486482	Gspt2	X	94636069	94643244	+	3781	protein_coding	G1 to S phase transition 2 [Source:MGI Symbol;Acc:MGI:1316727]	-
ENSMUSG00000048186	5.90452	0.66177	9.11	3.18745	0.040919	Bend7	2	4717831	4802142	+	4194	protein_coding	BEN domain containing 7 [Source:MGI Symbol;Acc:MGI:2443100]	-
ENSMUSG00000060961	5.76962	0.626723	9.02093	3.17328	0.0418204	Slc4a4	5	88886818	89239653	+	10815	protein_coding	solute carrier family 4 (anion exchanger), member 4 [Source:MGI Symbol;Acc:MGI:1927555]	-
ENSMUSG00000069301	7.77223	0.963874	7.98661	2.99758	0.0243749	Hist1h2ag	13	22042460	22042944	-	485	protein_coding	histone cluster 1, H2ag [Source:MGI Symbol;Acc:MGI:2448293]	-
ENSMUSG00000049353	7.22588	1.079	7.12014	2.83191	0.0414743	Rd3	1	191977370	191988283	+	5313	protein_coding	retinal degeneration 3 [Source:MGI Symbol;Acc:MGI:1921273]	-
ENSMUSG00000018126	9.16414	1.28849	7.03539	2.81463	0.0330557	Baiap2l2	15	79258195	79285537	-	2728	protein_coding	BAI1-associated protein 2-like 2 [Source:MGI Symbol;Acc:MGI:2652819]	-
ENSMUSG00000031150	12.0261	2.21732	5.3795	2.42747	0.00990896	Ccdc120	X	7731714	7750905	-	4165	protein_coding	coiled-coil domain containing 120 [Source:MGI Symbol;Acc:MGI:1859619]	-
ENSMUSG00000053070	8.99919	2.26362	3.99039	1.99653	0.0464159	Cfap300	9	8021672	8042823	-	1592	protein_coding	cilia and flagella associated protein 300 [Source:MGI Symbol;Acc:MGI:3045346]	-
ENSMUSG00000024371	11.688	3.2275	3.60978	1.85191	0.0300317	C2	17	34862604	34898265	-	3872	protein_coding	complement component 2 (within H-2S) [Source:MGI Symbol;Acc:MGI:88226]	-
ENSMUSG00000026807	11.4315	3.18119	3.59319	1.84526	0.0418647	Ak8	2	28700164	28813165	+	1873	protein_coding	adenylate kinase 8 [Source:MGI Symbol;Acc:MGI:1916120]	-
ENSMUSG00000003206	15.1913	4.3528	3.53397	1.82129	0.0223938	Ebi3	17	55952640	55957022	+	1154	protein_coding	Epstein-Barr virus induced gene 3 [Source:MGI Symbol;Acc:MGI:1354171]	-
ENSMUSG00000032850	15.1231	5.36171	2.85415	1.51306	0.048912	Rnft2	5	118190736	118245116	-	5593	protein_coding	ring finger protein, transmembrane 2 [Source:MGI Symbol;Acc:MGI:2442859]	-
ENSMUSG00000026211	17.3105	6.23297	2.78342	1.47686	0.035549	Obsl1	1	75479310	75506452	-	8467	protein_coding	obscurin-like 1 [Source:MGI Symbol;Acc:MGI:2138628]	-
ENSMUSG00000056899	37.0949	13.6549	2.71089	1.43877	0.0045306	Immp2l	12	41024090	41955588	+	1832	protein_coding	IMP2 inner mitochondrial membrane peptidase-like (S. cerevisiae) [Source:MGI Symbol;Acc:MGI:2135611]	-
ENSMUSG00000063953	50.804	19.0266	2.66689	1.41516	0.00152376	Amd2	10	35708675	35711892	-	3218	protein_coding	S-adenosylmethionine decarboxylase 2 [Source:MGI Symbol;Acc:MGI:1333111]	-
ENSMUSG00000033847	17.4388	6.77962	2.56662	1.35987	0.0364251	Pla2g4c	7	13324655	13360672	+	3747	protein_coding	phospholipase A2, group IVC (cytosolic, calcium-independent) [Source:MGI Symbol;Acc:MGI:1196403]	-
ENSMUSG00000034997	19.9749	8.11569	2.47515	1.30752	0.0413676	Htr2a	14	74640840	74709494	+	5606	protein_coding	5-hydroxytryptamine (serotonin) receptor 2A [Source:MGI Symbol;Acc:MGI:109521]	-
ENSMUSG00000046417	30.0157	14.5374	2.04605	1.03284	0.0358547	Lrrc75a	11	62604884	62648523	-	2089	protein_coding	leucine rich repeat containing 75A [Source:MGI Symbol;Acc:MGI:2682293]	-
ENSMUSG00000021391	127.832	62.7798	2.03646	1.02606	9.57e-06	Cenpp	13	49464023	49652785	-	2564	protein_coding	centromere protein P [Source:MGI Symbol;Acc:MGI:1913586]	-
ENSMUSG00000022421	38.7423	19.2694	2.02186	1.01568	0.01726	Nptxr	15	79786351	79804766	-	5170	protein_coding	neuronal pentraxin receptor [Source:MGI Symbol;Acc:MGI:1920590]	-
ENSMUSG00000078851	47.5288	24.4965	1.93504	0.952361	0.0113404	Hist3h2a	11	58954685	58956830	+	2146	protein_coding	histone cluster 3, H2a [Source:MGI Symbol;Acc:MGI:2448458]	-
ENSMUSG00000071497	121.274	63.1958	1.9273	0.946583	0.00099577	Nutf2-ps1	19	53588204	53589067	-	864	protein_coding	nuclear transport factor 2, pseudogene 1 [Source:MGI Symbol;Acc:MGI:108008]	-
ENSMUSG00000051502	46.8571	24.1611	1.92299	0.94335	0.0197497	Ufsp1	5	137294629	137295665	+	1037	protein_coding	UFM1-specific peptidase 1 [Source:MGI Symbol;Acc:MGI:1917490]	-
ENSMUSG00000015222	50.0906	28.0135	1.7771	0.829524	0.0318022	Map2	1	66175273	66442583	+	16449	protein_coding	microtubule-associated protein 2 [Source:MGI Symbol;Acc:MGI:97175]	-
ENSMUSG00000037499	70.4879	40.5816	1.74504	0.803261	0.00971179	Nenf	1	191306789	191318194	-	742	protein_coding	neuron derived neurotrophic factor [Source:MGI Symbol;Acc:MGI:1913458]	-
ENSMUSG00000038068	58.8632	34.894	1.6912	0.758047	0.0211661	Rnf144b	13	47122656	47247991	+	4936	protein_coding	ring finger protein 144B [Source:MGI Symbol;Acc:MGI:2384986]	-
ENSMUSG00000073598	50.8838	30.3005	1.68856	0.755795	0.0442052	1700066B19Rik	18	35703225	35730869	+	2837	protein_coding	RIKEN cDNA 1700066B19 gene [Source:MGI Symbol;Acc:MGI:1920699]	-
ENSMUSG00000022022	63.8039	37.9778	1.66969	0.739578	0.0320119	Mtrf1	14	79397772	79423587	+	2413	protein_coding	mitochondrial translational release factor 1 [Source:MGI Symbol;Acc:MGI:2384815]	-
ENSMUSG00000062691	77.696	47.4208	1.64698	0.719821	0.0254846	Cebpzos	17	78916500	78920306	+	1131	protein_coding	CCAAT/enhancer binding protein (C/EBP), zeta, opposite strand [Source:MGI Symbol;Acc:MGI:1915804]	-
ENSMUSG00000024177	100.73	61.4338	1.64161	0.715113	0.0040941	Nme4	17	26091734	26095508	-	1418	protein_coding	NME/NM23 nucleoside diphosphate kinase 4 [Source:MGI Symbol;Acc:MGI:1931148]	-
ENSMUSG00000079508	130.443	79.1359	1.63924	0.713024	0.00257879	Apoo	X	94367117	94417093	+	1255	protein_coding	apolipoprotein O [Source:MGI Symbol;Acc:MGI:1915566]	-
ENSMUSG00000064179	54.5426	33.6479	1.6199	0.695903	0.048741	Tnnt1	7	4504570	4516382	-	2204	protein_coding	troponin T1, skeletal, slow [Source:MGI Symbol;Acc:MGI:1333868]	-
ENSMUSG00000039748	323.652	201.988	1.60815	0.685404	4.26e-05	Exo1	1	175880581	175913489	+	8422	protein_coding	exonuclease 1 [Source:MGI Symbol;Acc:MGI:1349427]	-
ENSMUSG00000078521	104.311	66.2671	1.57708	0.657258	0.0165129	Aunip	4	134510999	134523927	+	1275	protein_coding	aurora kinase A and ninein interacting protein [Source:MGI Symbol;Acc:MGI:1917135]	-
ENSMUSG00000022833	109.406	69.7122	1.57421	0.654625	0.00656154	Ccdc14	16	34690616	34725202	+	9141	protein_coding	coiled-coil domain containing 14 [Source:MGI Symbol;Acc:MGI:2443448]	-
ENSMUSG00000053198	132.862	84.5409	1.57149	0.65213	0.00440428	Prx	7	27499324	27520214	+	5579	protein_coding	periaxin [Source:MGI Symbol;Acc:MGI:108176]	-
ENSMUSG00000021552	110.808	70.2134	1.57068	0.651389	0.0142866	Gkap1	13	58233346	58275699	-	5773	protein_coding	G kinase anchoring protein 1 [Source:MGI Symbol;Acc:MGI:1891694]	-
ENSMUSG00000030393	92.2822	58.8901	1.56927	0.650093	0.0121925	Zik1	7	10487229	10495394	-	4199	protein_coding	zinc finger protein interacting with K protein 1 [Source:MGI Symbol;Acc:MGI:108070]	zf-C2H2
ENSMUSG00000004610	85.6748	54.8134	1.56673	0.64776	0.027503	Etfb	7	43444083	43457800	+	1164	protein_coding	electron transferring flavoprotein, beta polypeptide [Source:MGI Symbol;Acc:MGI:106098]	-
ENSMUSG00000087651	197.487	126.245	1.55765	0.639372	0.00073531	1500009L16Rik	10	83722865	83762762	+	3465	protein_coding	RIKEN cDNA 1500009L16 gene [Source:MGI Symbol;Acc:MGI:1917034]	-
ENSMUSG00000039814	79.7264	51.4218	1.55223	0.634345	0.0417685	Xkr5	8	18932729	18950975	-	4141	protein_coding	X-linked Kx blood group related 5 [Source:MGI Symbol;Acc:MGI:2442327]	-
ENSMUSG00000072980	201.313	130.88	1.53664	0.619783	0.00114721	Oip5	2	119609512	119618469	-	1778	protein_coding	Opa interacting protein 5 [Source:MGI Symbol;Acc:MGI:1917895]	-
ENSMUSG00000039470	242.827	158.776	1.52609	0.609841	0.00017906	Zdhhc2	8	40423815	40510268	+	5528	protein_coding	zinc finger, DHHC domain containing 2 [Source:MGI Symbol;Acc:MGI:1923452]	-
ENSMUSG00000025289	165.83	110.442	1.50487	0.58964	0.00595214	Prdx4	X	155323918	155340754	-	2106	protein_coding	peroxiredoxin 4 [Source:MGI Symbol;Acc:MGI:1859815]	-
ENSMUSG00000010721	78.3235	52.3355	1.49362	0.578816	0.0371826	Lmbr1	5	29229802	29378390	-	5850	protein_coding	limb region 1 [Source:MGI Symbol;Acc:MGI:1861746]	-
ENSMUSG00000024989	777.237	526.595	1.47664	0.562322	1.12e-09	Cep55	19	38055025	38074425	+	2778	protein_coding	centrosomal protein 55 [Source:MGI Symbol;Acc:MGI:1921357]	-
ENSMUSG00000032403	86.4316	59.0783	1.46029	0.546254	0.0471307	2300009A05Rik	9	63394447	63399246	-	2000	protein_coding	RIKEN cDNA 2300009A05 gene [Source:MGI Symbol;Acc:MGI:1916728]	-
ENSMUSG00000025077	89.2025	61.4628	1.45758	0.543571	0.0473765	Dclre1a	19	56529167	56548222	-	6384	protein_coding	DNA cross-link repair 1A [Source:MGI Symbol;Acc:MGI:1930042]	-
ENSMUSG00000056531	122.85	84.6135	1.44829	0.534354	0.0187865	Ccdc18	5	108132875	108233628	+	6433	protein_coding	coiled-coil domain containing 18 [Source:MGI Symbol;Acc:MGI:1922974]	-
ENSMUSG00000028614	392.547	272.321	1.44383	0.529903	3.58e-05	Ndc1	4	107367784	107416346	+	4924	protein_coding	NDC1 transmembrane nucleoporin [Source:MGI Symbol;Acc:MGI:1920037]	-
ENSMUSG00000041762	104.055	72.1866	1.44157	0.527646	0.028185	Gpr155	2	73341506	73386572	-	6679	protein_coding	G protein-coupled receptor 155 [Source:MGI Symbol;Acc:MGI:1915776]	-
ENSMUSG00000028933	206.842	143.747	1.43937	0.525437	0.00635849	Xrcc2	5	25689812	25705825	-	5216	protein_coding	X-ray repair complementing defective repair in Chinese hamster cells 2 [Source:MGI Symbol;Acc:MGI:1927345]	-
ENSMUSG00000027160	390.346	273.424	1.42959	0.5156	5.6e-05	Ccdc34	2	110017817	110173360	+	6558	protein_coding	coiled-coil domain containing 34 [Source:MGI Symbol;Acc:MGI:1915451]	-
ENSMUSG00000022793	117.464	82.9632	1.42137	0.507282	0.0286954	B4galt4	16	38742264	38769049	+	3213	protein_coding	UDP-Gal:betaGlcNAc beta 1,4-galactosyltransferase, polypeptide 4 [Source:MGI Symbol;Acc:MGI:1928387]	-
ENSMUSG00000078762	122.569	86.8534	1.4093	0.494976	0.026381	Haus5	7	30653711	30664994	-	3455	protein_coding	HAUS augmin-like complex, subunit 5 [Source:MGI Symbol;Acc:MGI:1919159]	-
ENSMUSG00000053128	119.93	85.3226	1.40184	0.487324	0.0378053	Rnf26	9	44095631	44113517	-	3641	protein_coding	ring finger protein 26 [Source:MGI Symbol;Acc:MGI:2388131]	-
ENSMUSG00000049124	283.558	202.763	1.40002	0.485444	0.00086822	Gm8186	17	26098872	26099257	-	386	protein_coding	predicted gene 8186 [Source:MGI Symbol;Acc:MGI:3643110]	-
ENSMUSG00000035365	307.168	221.165	1.38843	0.473451	0.00093919	Parpbp	10	88091432	88146941	-	3594	protein_coding	PARP1 binding protein [Source:MGI Symbol;Acc:MGI:1922567]	-
ENSMUSG00000014980	194.426	139.876	1.38807	0.473085	0.00922425	Tsen15	1	152370735	152386688	-	4195	protein_coding	tRNA splicing endonuclease subunit 15 [Source:MGI Symbol;Acc:MGI:1913887]	-
ENSMUSG00000018166	156.072	113.219	1.38153	0.466262	0.0168642	Erbb3	10	128567523	128589652	-	6016	protein_coding	erb-b2 receptor tyrosine kinase 3 [Source:MGI Symbol;Acc:MGI:95411]	-
ENSMUSG00000068101	261.135	189.38	1.38084	0.465547	0.00266434	Cenpm	15	82233779	82244748	-	1617	protein_coding	centromere protein M [Source:MGI Symbol;Acc:MGI:1913820]	-
ENSMUSG00000010911	146.333	106.555	1.37274	0.457055	0.025956	Apip	2	103073675	103092644	+	1000	protein_coding	APAF1 interacting protein [Source:MGI Symbol;Acc:MGI:1926788]	-
ENSMUSG00000061186	171.689	124.969	1.37148	0.45573	0.0224355	Sfmbt2	2	10370510	10595253	+	9128	protein_coding	Scm-like with four mbt domains 2 [Source:MGI Symbol;Acc:MGI:2447794]	-
ENSMUSG00000032374	135.442	98.8147	1.3708	0.455016	0.0291221	Plod2	9	92542223	92608428	+	5392	protein_coding	procollagen lysine, 2-oxoglutarate 5-dioxygenase 2 [Source:MGI Symbol;Acc:MGI:1347007]	-
ENSMUSG00000026873	558.932	409.119	1.36668	0.45067	8.93e-06	Phf19	2	34893757	34914026	-	5039	protein_coding	PHD finger protein 19 [Source:MGI Symbol;Acc:MGI:1921266]	-
ENSMUSG00000069910	419.648	307.528	1.36597	0.449922	0.00014756	Spdl1	11	34809190	34833641	-	3460	protein_coding	spindle apparatus coiled-coil protein 1 [Source:MGI Symbol;Acc:MGI:1917635]	-
ENSMUSG00000022385	590.743	434.499	1.35795	0.441432	1.13e-05	Gtse1	15	85859745	85876573	+	2742	protein_coding	G two S phase expressed protein 1 [Source:MGI Symbol;Acc:MGI:1352755]	-
ENSMUSG00000030929	252.088	185.431	1.3554	0.438718	0.0067535	Eri2	7	119768679	119794058	-	7170	protein_coding	exoribonuclease 2 [Source:MGI Symbol;Acc:MGI:1918401]	-
ENSMUSG00000027115	412.699	303.885	1.35495	0.438239	0.00175628	Kif18a	2	109280738	109341747	+	9832	protein_coding	kinesin family member 18A [Source:MGI Symbol;Acc:MGI:2446977]	-
ENSMUSG00000027496	441.624	327.27	1.35235	0.435473	0.00032504	Aurka	2	172356190	172370535	-	2531	protein_coding	aurora kinase A [Source:MGI Symbol;Acc:MGI:894678]	-
ENSMUSG00000027342	6250.17	4629.94	1.35016	0.433135	7.5449e-38	Pcna	2	132249162	132253314	-	2400	protein_coding	proliferating cell nuclear antigen [Source:MGI Symbol;Acc:MGI:97503]	-
ENSMUSG00000039055	202.204	150.105	1.34953	0.432453	0.0125639	Eme1	11	94644996	94653964	-	2762	protein_coding	essential meiotic structure-specific endonuclease 1 [Source:MGI Symbol;Acc:MGI:3576783]	-
ENSMUSG00000062190	153.599	113.616	1.34729	0.430064	0.0356825	Lancl2	6	57702540	57739439	+	3020	protein_coding	LanC (bacterial lantibiotic synthetase component C)-like 2 [Source:MGI Symbol;Acc:MGI:1919085]	-
ENSMUSG00000027082	128.85	95.811	1.34708	0.429832	0.0461537	Tfpi	2	84432855	84476775	-	5463	protein_coding	tissue factor pathway inhibitor [Source:MGI Symbol;Acc:MGI:1095418]	-
ENSMUSG00000027669	159.1	119.262	1.33042	0.411885	0.0331865	Gnb4	3	32580332	32616585	-	12692	protein_coding	guanine nucleotide binding protein (G protein), beta 4 [Source:MGI Symbol;Acc:MGI:104581]	-
ENSMUSG00000069793	280.924	210.782	1.32902	0.410363	0.00583728	Slfn9	11	82978390	82991830	-	5965	protein_coding	schlafen 9 [Source:MGI Symbol;Acc:MGI:2445121]	-
ENSMUSG00000031821	165.208	124.672	1.32697	0.408135	0.033474	Gins2	8	120578633	120589304	-	4097	protein_coding	GINS complex subunit 2 (Psf2 homolog) [Source:MGI Symbol;Acc:MGI:1921019]	-
ENSMUSG00000053965	366.449	277.212	1.32373	0.404613	0.00164714	Pde5a	3	122728947	122859374	+	9831	protein_coding	phosphodiesterase 5A, cGMP-specific [Source:MGI Symbol;Acc:MGI:2651499]	-
ENSMUSG00000036086	261.212	198.025	1.31954	0.400032	0.00747754	Zranb3	1	127954184	128103047	-	9079	protein_coding	zinc finger, RAN-binding domain containing 3 [Source:MGI Symbol;Acc:MGI:1918362]	-
ENSMUSG00000042462	365.982	277.944	1.31949	0.399981	0.00325357	Dctpp1	7	127256959	127260709	-	676	protein_coding	dCTP pyrophosphatase 1 [Source:MGI Symbol;Acc:MGI:1913672]	-
ENSMUSG00000059363	323.16	244.902	1.31886	0.399289	0.00601012	Fxn	19	24261453	24280605	-	2053	protein_coding	frataxin [Source:MGI Symbol;Acc:MGI:1096879]	-
ENSMUSG00000033970	359.841	273.742	1.31599	0.396152	0.00243766	Rfc3	5	151642756	151651242	-	3611	protein_coding	replication factor C (activator 1) 3 [Source:MGI Symbol;Acc:MGI:1916513]	-
ENSMUSG00000032380	151.974	115.923	1.31338	0.393286	0.0474096	Dapk2	9	66158223	66272242	+	3512	protein_coding	death-associated protein kinase 2 [Source:MGI Symbol;Acc:MGI:1341297]	-
ENSMUSG00000030188	175.801	134.119	1.31221	0.392003	0.033724	Magohb	6	131284388	131293244	-	1720	protein_coding	mago homolog B, exon junction complex core component [Source:MGI Symbol;Acc:MGI:1913691]	-
ENSMUSG00000028044	678.713	517.547	1.31141	0.39112	0.00023866	Cks1b	3	89415472	89418383	-	1126	protein_coding	CDC28 protein kinase 1b [Source:MGI Symbol;Acc:MGI:1889208]	-
ENSMUSG00000025577	402.819	307.562	1.30874	0.38818	0.00110232	Cbx2	11	119022962	119031270	+	4257	protein_coding	chromobox 2 [Source:MGI Symbol;Acc:MGI:88289]	-
ENSMUSG00000044702	229.562	175.584	1.30818	0.387559	0.0196615	Palb2	7	122107262	122132985	-	7342	protein_coding	partner and localizer of BRCA2 [Source:MGI Symbol;Acc:MGI:3040695]	-
ENSMUSG00000014633	312.854	239.71	1.30463	0.383643	0.00566247	Cmc2	8	116888685	116921455	-	2043	protein_coding	COX assembly mitochondrial protein 2 [Source:MGI Symbol;Acc:MGI:1913781]	-
ENSMUSG00000026664	299.007	230.244	1.30109	0.379726	0.00743334	Phyh	2	4919019	4938730	+	1893	protein_coding	phytanoyl-CoA hydroxylase [Source:MGI Symbol;Acc:MGI:891978]	-
ENSMUSG00000041995	206.834	159.01	1.30105	0.379676	0.0371943	Zbed3	13	95323612	95337841	+	2231	protein_coding	zinc finger, BED type containing 3 [Source:MGI Symbol;Acc:MGI:1919364]	-
ENSMUSG00000020898	511.405	393.011	1.29974	0.378222	0.00099272	Ctc1	11	69015911	69036473	+	6797	protein_coding	CTS telomere maintenance complex component 1 [Source:MGI Symbol;Acc:MGI:1916214]	-
ENSMUSG00000036825	270.721	207.82	1.29944	0.377886	0.015914	Ssx2ip	3	146404642	146440144	+	4200	protein_coding	synovial sarcoma, X 2 interacting protein [Source:MGI Symbol;Acc:MGI:2139150]	-
ENSMUSG00000092486	165.818	127.696	1.29873	0.377102	0.0417397	2610524H06Rik	5	114821935	114823468	-	947	protein_coding	RIKEN cDNA 2610524H06 gene [Source:MGI Symbol;Acc:MGI:2447819]	-
ENSMUSG00000002477	1273.73	980.899	1.2985	0.376847	2.16e-08	Snrpd1	18	10617796	10628230	+	837	protein_coding	small nuclear ribonucleoprotein D1 [Source:MGI Symbol;Acc:MGI:98344]	-
ENSMUSG00000049804	257.793	198.501	1.29739	0.375617	0.0129117	Armcx4	X	134686519	134696757	+	7996	protein_coding	armadillo repeat containing, X-linked 4 [Source:MGI Symbol;Acc:MGI:2147887]	-
ENSMUSG00000027654	171.098	131.847	1.297	0.375174	0.0368158	Fam83d	2	158768093	158786637	+	3991	protein_coding	family with sequence similarity 83, member D [Source:MGI Symbol;Acc:MGI:1919128]	-
ENSMUSG00000074863	269.177	207.276	1.29624	0.374334	0.0183171	Platr25	13	62671784	62760709	-	6180	protein_coding	pluripotency associated transcript 25 [Source:MGI Symbol;Acc:MGI:3645613]	-
ENSMUSG00000075054	310.512	239.576	1.29558	0.373601	0.00671531	Yae1d1	13	17981330	17993349	-	11223	protein_coding	Yae1 domain containing 1 [Source:MGI Symbol;Acc:MGI:1914258]	-
ENSMUSG00000036775	254.611	196.652	1.29558	0.3736	0.0275189	Decr2	17	26081211	26090329	-	2288	protein_coding	2-4-dienoyl-Coenzyme A reductase 2, peroxisomal [Source:MGI Symbol;Acc:MGI:1347059]	-
ENSMUSG00000028218	275.284	212.559	1.29483	0.372757	0.0319685	Fam92a	4	12153409	12172015	-	4683	protein_coding	family with sequence similarity 92, member A [Source:MGI Symbol;Acc:MGI:1915349]	-
ENSMUSG00000030254	610.795	472.35	1.29452	0.372418	0.00012342	Rad18	6	112619850	112696686	-	5796	protein_coding	RAD18 E3 ubiquitin protein ligase [Source:MGI Symbol;Acc:MGI:1890476]	-
ENSMUSG00000054237	266.901	206.52	1.2927	0.37039	0.0226748	Fra10ac1	19	38188481	38224138	-	1402	protein_coding	FRA10AC1 homolog (human) [Source:MGI Symbol;Acc:MGI:1917817]	-
ENSMUSG00000006585	1641.24	1275.75	1.28746	0.364524	1.77e-07	Cdt1	8	122568015	122573554	+	3140	protein_coding	chromatin licensing and DNA replication factor 1 [Source:MGI Symbol;Acc:MGI:1914427]	-
ENSMUSG00000067928	235.594	182.861	1.28618	0.36309	0.0318329	Zfp760	17	21707741	21725636	+	4209	protein_coding	zinc finger protein 760 [Source:MGI Symbol;Acc:MGI:2679257]	zf-C2H2
ENSMUSG00000061533	350.32	271.676	1.28527	0.362071	0.0154796	Cep128	12	90998492	91384409	-	14093	protein_coding	centrosomal protein 128 [Source:MGI Symbol;Acc:MGI:1922466]	-
ENSMUSG00000090115	231.145	180.688	1.2834	0.359971	0.037128	Usp49	17	47630690	47686738	+	8581	protein_coding	ubiquitin specific peptidase 49 [Source:MGI Symbol;Acc:MGI:2685391]	-
ENSMUSG00000043587	469.283	366.135	1.28129	0.357597	0.00175577	Pxylp1	9	96823336	96892669	-	6148	protein_coding	2-phosphoxylose phosphatase 1 [Source:MGI Symbol;Acc:MGI:2442444]	-
ENSMUSG00000054428	475.049	371.464	1.28104	0.357312	0.00528714	Atpif1	4	132530555	132533659	-	1441	protein_coding	ATPase inhibitory factor 1 [Source:MGI Symbol;Acc:MGI:1196457]	-
ENSMUSG00000030726	1219.48	955.393	1.27721	0.352995	1.03e-06	Pold3	7	100082111	100121565	-	4601	protein_coding	polymerase (DNA-directed), delta 3, accessory subunit [Source:MGI Symbol;Acc:MGI:1915217]	-
ENSMUSG00000041491	178.484	140.017	1.27421	0.349601	0.0477027	Cep78	19	15955774	15984989	-	2548	protein_coding	centrosomal protein 78 [Source:MGI Symbol;Acc:MGI:1924386]	-
ENSMUSG00000031245	569.477	447.509	1.27348	0.348774	0.00045022	Hmgn5	X	109004534	109013404	-	1934	protein_coding	high-mobility group nucleosome binding domain 5 [Source:MGI Symbol;Acc:MGI:1355295]	-
ENSMUSG00000054702	507.385	397.896	1.27314	0.348388	0.00319154	Ap1s3	1	79606876	79671972	-	2878	protein_coding	adaptor-related protein complex AP-1, sigma 3 [Source:MGI Symbol;Acc:MGI:1891304]	-
ENSMUSG00000027371	193.75	152.555	1.27301	0.348239	0.0440918	Fahd2a	2	127436215	127444565	-	1463	protein_coding	fumarylacetoacetate hydrolase domain containing 2A [Source:MGI Symbol;Acc:MGI:1915376]	-
ENSMUSG00000043885	288.821	226.933	1.27236	0.347509	0.0131466	Slc36a4	9	15709738	15743361	+	6540	protein_coding	solute carrier family 36 (proton/amino acid symporter), member 4 [Source:MGI Symbol;Acc:MGI:2442595]	-
ENSMUSG00000006527	585.622	460.906	1.27037	0.345245	0.00091364	Sfmbt1	14	30714849	30822721	+	8637	protein_coding	Scm-like with four mbt domains 1 [Source:MGI Symbol;Acc:MGI:1859609]	-
ENSMUSG00000015759	837.983	660.497	1.26768	0.342191	0.00060066	Cnih1	14	46775567	46788411	-	1623	protein_coding	cornichon family AMPA receptor auxiliary protein 1 [Source:MGI Symbol;Acc:MGI:1277202]	-
ENSMUSG00000078616	352.393	278.716	1.26304	0.336896	0.0126734	Trim30c	7	104382065	104400837	-	1716	protein_coding	tripartite motif-containing 30C [Source:MGI Symbol;Acc:MGI:4821257]	-
ENSMUSG00000090641	216.788	172.303	1.25848	0.331678	0.0368348	Zfp712	13	67038596	67061170	-	3968	protein_coding	zinc finger protein 712 [Source:MGI Symbol;Acc:MGI:1925501]	zf-C2H2
ENSMUSG00000056629	351.722	281.085	1.25489	0.327561	0.0223913	Fkbp2	19	6977741	6980461	-	663	protein_coding	FK506 binding protein 2 [Source:MGI Symbol;Acc:MGI:95542]	-
ENSMUSG00000030322	315.883	252.411	1.25205	0.324291	0.0260231	Mbd4	6	115840697	115853371	-	5280	protein_coding	methyl-CpG binding domain protein 4 [Source:MGI Symbol;Acc:MGI:1333850]	MBD
ENSMUSG00000021697	711.533	569.407	1.25074	0.322778	0.0004924	Depdc1b	13	108316332	108407782	+	3350	protein_coding	DEP domain containing 1B [Source:MGI Symbol;Acc:MGI:2145425]	-
ENSMUSG00000034473	253.7	202.879	1.25033	0.322309	0.0362026	Sec22a	16	35311131	35363918	-	5223	protein_coding	SEC22 homolog A, vesicle trafficking protein [Source:MGI Symbol;Acc:MGI:2447876]	-
ENSMUSG00000020182	581.63	465.336	1.24893	0.320689	0.00496536	Ddc	11	11814101	11898144	-	4461	protein_coding	dopa decarboxylase [Source:MGI Symbol;Acc:MGI:94876]	-
ENSMUSG00000060860	2153.27	1727.7	1.24624	0.317588	8.54e-09	Ube2s	7	4794546	4812590	-	5141	protein_coding	ubiquitin-conjugating enzyme E2S [Source:MGI Symbol;Acc:MGI:1925141]	-
ENSMUSG00000009207	411.33	330.201	1.24555	0.316784	0.00898183	Lnpk	2	74520291	74579435	-	9154	protein_coding	lunapark, ER junction formation factor [Source:MGI Symbol;Acc:MGI:1918115]	-
ENSMUSG00000022177	775.992	623.427	1.24533	0.31653	0.00023826	Haus4	14	54541785	54554616	-	2378	protein_coding	HAUS augmin-like complex, subunit 4 [Source:MGI Symbol;Acc:MGI:1261794]	-
ENSMUSG00000026249	493.252	396.784	1.24406	0.315056	0.00416096	Serpine2	1	79794197	79861180	-	8287	protein_coding	serine (or cysteine) peptidase inhibitor, clade E, member 2 [Source:MGI Symbol;Acc:MGI:101780]	-
ENSMUSG00000016664	562.748	453.347	1.2419	0.312547	0.00476971	Pacsin2	15	83375607	83464606	-	4908	protein_coding	protein kinase C and casein kinase substrate in neurons 2 [Source:MGI Symbol;Acc:MGI:1345153]	-
ENSMUSG00000024135	542.275	438.253	1.23905	0.309231	0.00269549	Srbd1	17	85984665	86145175	-	3530	protein_coding	S1 RNA binding domain 1 [Source:MGI Symbol;Acc:MGI:1925836]	-
ENSMUSG00000026914	1631.27	1319.68	1.23754	0.307475	1.36e-06	Psmd14	2	61711694	61800376	+	2820	protein_coding	proteasome (prosome, macropain) 26S subunit, non-ATPase, 14 [Source:MGI Symbol;Acc:MGI:1913284]	-
ENSMUSG00000003062	264.569	214.389	1.23567	0.305299	0.0370118	Stard3nl	13	19357676	19395795	-	5600	protein_coding	STARD3 N-terminal like [Source:MGI Symbol;Acc:MGI:1923455]	-
ENSMUSG00000062248	818.475	663.416	1.23533	0.304892	0.00267323	Cks2	13	51645232	51650660	+	692	protein_coding	CDC28 protein kinase regulatory subunit 2 [Source:MGI Symbol;Acc:MGI:1913447]	-
ENSMUSG00000024007	882.277	716.535	1.23037	0.299095	0.00020328	Ppil1	17	29250803	29264158	-	2163	protein_coding	peptidylprolyl isomerase (cyclophilin)-like 1 [Source:MGI Symbol;Acc:MGI:1916066]	-
ENSMUSG00000012483	501.221	407.453	1.22994	0.298584	0.0178825	Rpa3	6	8255936	8259173	-	1136	protein_coding	replication protein A3 [Source:MGI Symbol;Acc:MGI:1915490]	-
ENSMUSG00000021932	690.846	561.822	1.22842	0.296809	0.00159545	Rnaseh2b	14	62292589	62372992	+	6243	protein_coding	ribonuclease H2, subunit B [Source:MGI Symbol;Acc:MGI:1914403]	-
ENSMUSG00000073434	860.849	701.168	1.22807	0.296394	0.00020467	Wdr90	17	25844771	25861501	-	8466	protein_coding	WD repeat domain 90 [Source:MGI Symbol;Acc:MGI:1921267]	-
ENSMUSG00000041238	836.74	682.158	1.22501	0.292798	0.0005283	Rbbp8	18	11633276	11743207	+	3867	protein_coding	retinoblastoma binding protein 8, endonuclease [Source:MGI Symbol;Acc:MGI:2442995]	-
ENSMUSG00000025630	2569.07	2097.83	1.22448	0.292169	1.26e-07	Hprt	X	52988137	53021659	+	1289	protein_coding	hypoxanthine guanine phosphoribosyl transferase [Source:MGI Symbol;Acc:MGI:96217]	-
ENSMUSG00000037419	382.325	311.832	1.22423	0.29187	0.0215862	Endod1	9	14353990	14381507	-	4645	protein_coding	endonuclease domain containing 1 [Source:MGI Symbol;Acc:MGI:1919196]	-
ENSMUSG00000029366	2798.99	2291.92	1.22111	0.28819	3.53e-08	Dck	5	88764996	88783281	+	3781	protein_coding	deoxycytidine kinase [Source:MGI Symbol;Acc:MGI:102726]	-
ENSMUSG00000024369	737.208	606.883	1.21689	0.283194	0.00355042	Nelfe	17	34850391	34856372	+	2076	protein_coding	negative elongation factor complex member E, Rdbp [Source:MGI Symbol;Acc:MGI:102744]	-
ENSMUSG00000018362	2186.17	1800.08	1.21464	0.280528	9.69e-07	Kpna2	11	106988629	106999541	-	2873	protein_coding	karyopherin (importin) alpha 2 [Source:MGI Symbol;Acc:MGI:103561]	-
ENSMUSG00000032221	402.836	331.753	1.21283	0.278376	0.0261049	Mns1	9	72438011	72462025	+	5363	protein_coding	meiosis-specific nuclear structural protein 1 [Source:MGI Symbol;Acc:MGI:107933]	-
ENSMUSG00000062797	554.169	456.543	1.21134	0.276603	0.0176811	Hikeshi	7	89917529	89941204	-	5210	protein_coding	heat shock protein nuclear import factor [Source:MGI Symbol;Acc:MGI:96738]	-
ENSMUSG00000035310	491.88	406.645	1.21124	0.276483	0.028393	Lin54	5	100441918	100500639	-	5820	protein_coding	lin-54 homolog (C. elegans) [Source:MGI Symbol;Acc:MGI:2140902]	-
ENSMUSG00000018189	801.943	662.041	1.21081	0.275976	0.00212989	Uchl5	1	143777272	143807466	+	2921	protein_coding	ubiquitin carboxyl-terminal esterase L5 [Source:MGI Symbol;Acc:MGI:1914848]	-
ENSMUSG00000042225	458.838	378.999	1.20999	0.274994	0.0165555	Ammecr1	X	142851146	142966728	-	5437	protein_coding	Alport syndrome, mental retardation, midface hypoplasia and elliptocytosis chromosomal region gene 1 [Source:MGI Symbol;Acc:MGI:1860206]	-
ENSMUSG00000023104	1252.22	1037.5	1.20765	0.272204	0.00010194	Rfc2	5	134581366	134601805	+	6303	protein_coding	replication factor C (activator 1) 2 [Source:MGI Symbol;Acc:MGI:1341868]	-
ENSMUSG00000031198	989.46	820.661	1.20596	0.270188	0.00052458	Fundc2	X	75382399	75396459	+	2785	protein_coding	FUN14 domain containing 2 [Source:MGI Symbol;Acc:MGI:1914641]	-
ENSMUSG00000027834	537.788	445.671	1.20545	0.269567	0.0189811	Serpini1	3	75557547	75643495	+	7286	protein_coding	serine (or cysteine) peptidase inhibitor, clade I, member 1 [Source:MGI Symbol;Acc:MGI:1194506]	-
ENSMUSG00000076437	972.814	807.422	1.20529	0.269379	0.00085817	Selenoh	2	84669215	84670770	-	1131	protein_coding	selenoprotein H [Source:MGI Symbol;Acc:MGI:1919907]	-
ENSMUSG00000026709	352.395	292.832	1.20481	0.268801	0.0413634	Dars2	1	161040601	161070658	-	5195	protein_coding	aspartyl-tRNA synthetase 2 (mitochondrial) [Source:MGI Symbol;Acc:MGI:2442510]	-
ENSMUSG00000075229	308.099	256.038	1.20454	0.268486	0.0440892	Ccdc58	16	36071685	36092120	+	1503	protein_coding	coiled-coil domain containing 58 [Source:MGI Symbol;Acc:MGI:2146423]	-
ENSMUSG00000028901	763.254	634.724	1.20207	0.265517	0.00227007	Gmeb1	4	132221025	132261602	-	7857	protein_coding	glucocorticoid modulatory element binding protein 1 [Source:MGI Symbol;Acc:MGI:2135604]	SAND
ENSMUSG00000014551	349.021	290.898	1.19964	0.262606	0.0434021	Mrps25	6	92169525	92184033	-	6576	protein_coding	mitochondrial ribosomal protein S25 [Source:MGI Symbol;Acc:MGI:1928140]	-
ENSMUSG00000032231	968.144	807.6	1.19799	0.260613	0.00156773	Anxa2	9	69453620	69491795	+	3731	protein_coding	annexin A2 [Source:MGI Symbol;Acc:MGI:88246]	-
ENSMUSG00000035212	635.23	531.409	1.19691	0.259318	0.0125095	Leprot	4	101647718	101659364	+	1898	protein_coding	leptin receptor overlapping transcript [Source:MGI Symbol;Acc:MGI:2687005]	-
ENSMUSG00000031669	333.268	278.537	1.19544	0.257547	0.0454717	Gins3	8	95633453	95645060	+	2709	protein_coding	GINS complex subunit 3 (Psf3 homolog) [Source:MGI Symbol;Acc:MGI:1926083]	-
ENSMUSG00000028884	967.742	810.12	1.19423	0.256079	0.000763	Rpa2	4	132768332	132778752	+	2993	protein_coding	replication protein A2 [Source:MGI Symbol;Acc:MGI:1339939]	-
ENSMUSG00000037458	1670.59	1397.97	1.19343	0.255111	0.00022176	Azin1	15	38487427	38519266	-	6256	protein_coding	antizyme inhibitor 1 [Source:MGI Symbol;Acc:MGI:1859169]	-
ENSMUSG00000034518	614.872	515.282	1.19238	0.253841	0.0128508	Hmgxb4	8	74993356	75031978	+	5227	protein_coding	HMG box domain containing 4 [Source:MGI Symbol;Acc:MGI:1918073]	HMG
ENSMUSG00000029177	1965.25	1650.48	1.19054	0.25162	0.00011674	Cenpa	5	30666777	30674830	+	5860	protein_coding	centromere protein A [Source:MGI Symbol;Acc:MGI:88375]	-
ENSMUSG00000028634	408.621	343.643	1.18931	0.250122	0.0277684	Hivep3	4	119733784	120138045	+	17627	protein_coding	human immunodeficiency virus type I enhancer binding protein 3 [Source:MGI Symbol;Acc:MGI:106589]	zf-C2H2
ENSMUSG00000039197	411.121	346.489	1.18769	0.248161	0.0352421	Adk	14	21052574	21448569	+	8526	protein_coding	adenosine kinase [Source:MGI Symbol;Acc:MGI:87930]	-
ENSMUSG00000022814	756.686	637.096	1.18614	0.246278	0.00965815	Umps	16	33954782	33967038	-	3484	protein_coding	uridine monophosphate synthetase [Source:MGI Symbol;Acc:MGI:1298388]	-
ENSMUSG00000032235	465.528	392.274	1.18395	0.243607	0.0452807	Ice2	9	69397906	69433122	+	7736	protein_coding	interactor of little elongation complex ELL subunit 2 [Source:MGI Symbol;Acc:MGI:2135947]	-
ENSMUSG00000019528	639.196	541.138	1.17949	0.238165	0.0174335	Gyg	3	20122084	20155317	-	2344	protein_coding	glycogenin [Source:MGI Symbol;Acc:MGI:1351614]	-
ENSMUSG00000028572	646.465	547.979	1.17938	0.238024	0.012954	Hook1	4	95967240	96025413	+	8318	protein_coding	hook microtubule tethering protein 1 [Source:MGI Symbol;Acc:MGI:1925213]	-
ENSMUSG00000078974	887.358	751.706	1.17912	0.237713	0.00729761	Sec61g	11	16500530	16508484	-	2464	protein_coding	SEC61, gamma subunit [Source:MGI Symbol;Acc:MGI:1202066]	-
ENSMUSG00000024165	555.322	470.834	1.17895	0.237496	0.0217447	Jpt2	17	24937419	24960689	-	4840	protein_coding	Jupiter microtubule associated homolog 2 [Source:MGI Symbol;Acc:MGI:1196260]	-
ENSMUSG00000033186	1470.58	1248.46	1.17784	0.236142	0.00027739	Mzt1	14	99034544	99046134	-	2563	protein_coding	mitotic spindle organizing protein 1 [Source:MGI Symbol;Acc:MGI:1924039]	-
ENSMUSG00000051154	1315.27	1119.35	1.17552	0.233302	0.00115376	Commd3	2	18672384	18676231	+	2330	protein_coding	COMM domain containing 3 [Source:MGI Symbol;Acc:MGI:88218]	-
ENSMUSG00000039828	575.244	488.983	1.17497	0.232628	0.0281672	Wdr70	15	7873055	8099209	-	3738	protein_coding	WD repeat domain 70 [Source:MGI Symbol;Acc:MGI:1921020]	-
ENSMUSG00000032640	1536.52	1308.49	1.17414	0.231608	0.00026242	Chsy1	7	66109515	66173798	+	4176	protein_coding	chondroitin sulfate synthase 1 [Source:MGI Symbol;Acc:MGI:2681120]	-
ENSMUSG00000021929	1272.66	1084.81	1.17284	0.230009	0.00138768	Kpna3	14	61365211	61439874	-	4298	protein_coding	karyopherin (importin) alpha 3 [Source:MGI Symbol;Acc:MGI:1100863]	-
ENSMUSG00000031226	661.686	564.483	1.17263	0.229747	0.0131801	Pbdc1	X	105079756	105117090	+	6098	protein_coding	polysaccharide biosynthesis domain containing 1 [Source:MGI Symbol;Acc:MGI:1914933]	-
ENSMUSG00000021270	6551.27	5585.47	1.17257	0.229679	7.43e-11	Hsp90aa1	12	110690605	110702728	-	3931	protein_coding	heat shock protein 90, alpha (cytosolic), class A member 1 [Source:MGI Symbol;Acc:MGI:96250]	-
ENSMUSG00000027968	992.567	847.876	1.17244	0.229511	0.0112442	Larp7	3	127536714	127553349	-	2366	protein_coding	La ribonucleoprotein domain family, member 7 [Source:MGI Symbol;Acc:MGI:107634]	-
ENSMUSG00000050608	1336.36	1141.41	1.17111	0.227881	0.00219065	Minos1	4	139101814	139131113	-	2766	protein_coding	mitochondrial inner membrane organizing system 1 [Source:MGI Symbol;Acc:MGI:1913628]	-
ENSMUSG00000023953	940.245	803.909	1.16958	0.225985	0.00414994	Polh	17	46171355	46202645	-	5950	protein_coding	polymerase (DNA directed), eta (RAD 30 related) [Source:MGI Symbol;Acc:MGI:1891457]	-
ENSMUSG00000021830	901.128	770.448	1.16946	0.225842	0.00547227	Txndc16	14	45133465	45220328	-	11570	protein_coding	thioredoxin domain containing 16 [Source:MGI Symbol;Acc:MGI:1917811]	-
ENSMUSG00000052962	489.858	418.834	1.16814	0.224214	0.0369415	Mrpl35	6	71812997	71826969	-	4171	protein_coding	mitochondrial ribosomal protein L35 [Source:MGI Symbol;Acc:MGI:1913473]	-
ENSMUSG00000019988	588.764	504.645	1.16592	0.221468	0.0240704	Nedd1	10	92684746	92722420	-	4091	protein_coding	neural precursor cell expressed, developmentally down-regulated gene 1 [Source:MGI Symbol;Acc:MGI:97293]	-
ENSMUSG00000034659	754.717	649.363	1.1635	0.218465	0.0148653	Tmem109	19	10870660	10882001	-	3798	protein_coding	transmembrane protein 109 [Source:MGI Symbol;Acc:MGI:1915789]	-
ENSMUSG00000021668	526.65	453.567	1.1627	0.217485	0.0347968	Polk	13	96480690	96542579	-	5553	protein_coding	polymerase (DNA directed), kappa [Source:MGI Symbol;Acc:MGI:1349767]	-
ENSMUSG00000030245	618.597	532.604	1.16227	0.216944	0.034936	Golt1b	6	142387221	142403858	+	2818	protein_coding	golgi transport 1B [Source:MGI Symbol;Acc:MGI:1914214]	-
ENSMUSG00000021185	594.946	512.737	1.1614	0.215867	0.0265842	Dglucy	12	100779057	100896981	+	4599	protein_coding	D-glutamate cyclase [Source:MGI Symbol;Acc:MGI:2444813]	-
ENSMUSG00000033964	561.297	483.162	1.16045	0.214682	0.0391085	Zbtb41	1	139422288	139453005	+	8400	protein_coding	zinc finger and BTB domain containing 41 [Source:MGI Symbol;Acc:MGI:2444487]	ZBTB
ENSMUSG00000001444	803.438	693.072	1.16026	0.214448	0.0159408	Tbx21	11	97098071	97115331	-	2488	protein_coding	T-box 21 [Source:MGI Symbol;Acc:MGI:1888984]	T-box
ENSMUSG00000016477	510.603	440.053	1.15916	0.213086	0.049014	E2f3	13	29906575	29986063	-	5429	protein_coding	E2F transcription factor 3 [Source:MGI Symbol;Acc:MGI:1096340]	E2F
ENSMUSG00000035181	632.954	547.391	1.15624	0.209441	0.0269136	Heatr5a	12	51875871	51971321	-	20676	protein_coding	HEAT repeat containing 5A [Source:MGI Symbol;Acc:MGI:2444133]	-
ENSMUSG00000022105	1016.75	878.167	1.1562	0.209393	0.0196793	Rb1	14	73183673	73325822	-	6015	protein_coding	RB transcriptional corepressor 1 [Source:MGI Symbol;Acc:MGI:97874]	-
ENSMUSG00000029171	558.152	482.834	1.15391	0.20653	0.0438955	Pgm1	5	64092950	64128351	+	2590	protein_coding	phosphoglucomutase 1 [Source:MGI Symbol;Acc:MGI:97564]	-
ENSMUSG00000026003	1198.98	1039.54	1.15247	0.204724	0.00672043	Acadl	1	66830839	66863277	-	2005	protein_coding	acyl-Coenzyme A dehydrogenase, long-chain [Source:MGI Symbol;Acc:MGI:87866]	-
ENSMUSG00000037885	594.088	516.282	1.15175	0.203829	0.0496792	Stk35	2	129800517	129832287	+	6195	protein_coding	serine/threonine kinase 35 [Source:MGI Symbol;Acc:MGI:1914583]	-
ENSMUSG00000019979	1328.62	1153.34	1.15134	0.203316	0.0026561	Apaf1	10	90989311	91082770	-	9028	protein_coding	apoptotic peptidase activating factor 1 [Source:MGI Symbol;Acc:MGI:1306796]	-
ENSMUSG00000040681	2593.2	2253.18	1.15106	0.202957	8.69e-05	Hmgn1	16	96120618	96127729	-	3221	protein_coding	high mobility group nucleosomal binding domain 1 [Source:MGI Symbol;Acc:MGI:96120]	-
ENSMUSG00000008690	3395.59	2950.61	1.15096	0.202843	1.59e-06	Ncaph2	15	89355719	89372826	+	4198	protein_coding	non-SMC condensin II complex, subunit H2 [Source:MGI Symbol;Acc:MGI:1289164]	-
ENSMUSG00000020267	2411.04	2096.31	1.15077	0.202604	0.00107715	Hint1	11	54866383	54870501	+	872	protein_coding	histidine triad nucleotide binding protein 1 [Source:MGI Symbol;Acc:MGI:1321133]	-
ENSMUSG00000016427	758.201	659.775	1.14962	0.201158	0.0449099	Ndufa1	X	37187588	37191163	-	419	protein_coding	NADH:ubiquinone oxidoreductase subunit A1 [Source:MGI Symbol;Acc:MGI:1929511]	-
ENSMUSG00000010517	1095.13	951.998	1.14926	0.200705	0.00665157	Faf1	4	109676588	109963960	+	5093	protein_coding	Fas-associated factor 1 [Source:MGI Symbol;Acc:MGI:109419]	-
ENSMUSG00000020687	1498.84	1305.3	1.14886	0.200207	0.00187555	Cdc27	11	104502745	104550620	-	6248	protein_coding	cell division cycle 27 [Source:MGI Symbol;Acc:MGI:102685]	-
ENSMUSG00000028878	748.827	651.987	1.1485	0.199757	0.0239802	Fam76a	4	132899213	132922558	-	3088	protein_coding	family with sequence similarity 76, member A [Source:MGI Symbol;Acc:MGI:2385211]	-
ENSMUSG00000021557	714.195	622.967	1.14788	0.198976	0.0399215	Agtpbp1	13	59445742	59585227	-	21824	protein_coding	ATP/GTP binding protein 1 [Source:MGI Symbol;Acc:MGI:2159437]	-
ENSMUSG00000028394	596.407	520.038	1.14776	0.19882	0.0359314	Pole3	4	62522649	62525068	-	2040	protein_coding	polymerase (DNA directed), epsilon 3 (p17 subunit) [Source:MGI Symbol;Acc:MGI:1933378]	-
ENSMUSG00000031608	1303.1	1135.58	1.14773	0.19878	0.00314306	Galnt7	8	57523828	57653032	-	5253	protein_coding	polypeptide N-acetylgalactosaminyltransferase 7 [Source:MGI Symbol;Acc:MGI:1349449]	-
ENSMUSG00000027131	708.271	618.444	1.1467	0.197491	0.0323954	Emc4	2	112363011	112368027	-	1052	protein_coding	ER membrane protein complex subunit 4 [Source:MGI Symbol;Acc:MGI:1915282]	-
ENSMUSG00000075703	943.931	823.404	1.14585	0.196419	0.0148799	Selenoi	5	30232581	30272427	+	13135	protein_coding	selenoprotein I [Source:MGI Symbol;Acc:MGI:107898]	-
ENSMUSG00000019373	886.011	774.473	1.14551	0.195987	0.0358385	Cops3	11	59817795	59839838	-	3454	protein_coding	COP9 signalosome subunit 3 [Source:MGI Symbol;Acc:MGI:1349409]	-
ENSMUSG00000026960	691.945	604.074	1.14487	0.195181	0.0358345	Arl6ip6	2	53191726	53219220	+	2703	protein_coding	ADP-ribosylation factor-like 6 interacting protein 6 [Source:MGI Symbol;Acc:MGI:1929507]	-
ENSMUSG00000003438	685.651	600.552	1.14311	0.192962	0.0461275	Timm50	7	28305516	28312072	-	2684	protein_coding	translocase of inner mitochondrial membrane 50 [Source:MGI Symbol;Acc:MGI:1913775]	-
ENSMUSG00000036752	3919.36	3432.44	1.14285	0.192635	2.4e-05	Tubb4b	2	25222160	25224702	-	2088	protein_coding	tubulin, beta 4B class IVB [Source:MGI Symbol;Acc:MGI:1915472]	-
ENSMUSG00000052798	1262.26	1104.07	1.14232	0.191962	0.00724169	Nup107	10	117750621	117792705	-	3850	protein_coding	nucleoporin 107 [Source:MGI Symbol;Acc:MGI:2143854]	-
ENSMUSG00000023994	1531.81	1341.26	1.14172	0.191211	0.0019741	Nfya	17	48386885	48409906	-	7315	protein_coding	nuclear transcription factor-Y alpha [Source:MGI Symbol;Acc:MGI:97316]	NF-YA
ENSMUSG00000027330	2290.05	2006.22	1.14141	0.190813	0.00028118	Cdc25b	2	131186949	131198497	+	3728	protein_coding	cell division cycle 25B [Source:MGI Symbol;Acc:MGI:99701]	-
ENSMUSG00000026991	1039.07	910.608	1.14088	0.190149	0.00978441	Pkp4	2	59160850	59355208	+	5707	protein_coding	plakophilin 4 [Source:MGI Symbol;Acc:MGI:109281]	-
ENSMUSG00000035726	2511.62	2203.31	1.13972	0.188684	0.00090476	Supt16	14	52160414	52197416	-	5039	protein_coding	suppressor of Ty 16 [Source:MGI Symbol;Acc:MGI:1890948]	-
ENSMUSG00000017176	1348.55	1184.74	1.13921	0.188038	0.0131801	Nt5c3b	11	100422321	100441808	-	3420	protein_coding	5'-nucleotidase, cytosolic IIIB [Source:MGI Symbol;Acc:MGI:1915356]	-
ENSMUSG00000020029	1424.82	1250.53	1.13914	0.187944	0.00240143	Nudt4	10	95547007	95564146	-	3210	protein_coding	nudix (nucleoside diphosphate linked moiety X)-type motif 4 [Source:MGI Symbol;Acc:MGI:1918457]	-
ENSMUSG00000041126	1911	1681.19	1.13763	0.186035	0.00250351	H2afv	11	6427229	6444443	-	1633	protein_coding	H2A histone family, member V [Source:MGI Symbol;Acc:MGI:1924855]	-
ENSMUSG00000025381	719.812	633.268	1.13661	0.184734	0.0490187	Cnpy2	10	128322459	128327553	+	1740	protein_coding	canopy FGF signaling regulator 2 [Source:MGI Symbol;Acc:MGI:1928477]	-
ENSMUSG00000018965	3923.89	3453.89	1.13629	0.184325	2.07e-05	Ywhah	5	33018816	33027966	+	3709	protein_coding	tyrosine 3-monooxygenase/tryptophan 5-monooxygenase activation protein, eta polypeptide [Source:MGI Symbol;Acc:MGI:109194]	-
ENSMUSG00000044408	1651.35	1453.31	1.13551	0.183338	0.00218589	Sptssa	12	54645392	54656573	-	1518	protein_coding	serine palmitoyltransferase, small subunit A [Source:MGI Symbol;Acc:MGI:1913399]	-
ENSMUSG00000037815	937.296	825.416	1.13507	0.182784	0.0229264	Ctnna1	18	35118888	35254773	+	3698	protein_coding	catenin (cadherin associated protein), alpha 1 [Source:MGI Symbol;Acc:MGI:88274]	-
ENSMUSG00000037149	1515.56	1334.82	1.13492	0.182589	0.00412645	Ddx1	12	13216973	13249213	-	5080	protein_coding	DEAD (Asp-Glu-Ala-Asp) box polypeptide 1 [Source:MGI Symbol;Acc:MGI:2144727]	-
ENSMUSG00000004530	1964.51	1729.97	1.13444	0.181983	0.00371931	Coro1c	5	113842436	113908758	-	9664	protein_coding	coronin, actin binding protein 1C [Source:MGI Symbol;Acc:MGI:1345964]	-
ENSMUSG00000025266	1233.31	1087.76	1.13321	0.180418	0.00884427	Gnl3l	X	150983141	151017322	-	5570	protein_coding	guanine nucleotide binding protein-like 3 (nucleolar)-like [Source:MGI Symbol;Acc:MGI:2448557]	-
ENSMUSG00000007041	6468.31	5712.74	1.13197	0.178835	3.15e-07	Clic1	17	35049966	35058749	+	1799	protein_coding	chloride intracellular channel 1 [Source:MGI Symbol;Acc:MGI:2148924]	-
ENSMUSG00000013662	2198.37	1940.18	1.13197	0.178831	0.00204738	Atad1	19	32672563	32712298	-	2813	protein_coding	ATPase family, AAA domain containing 1 [Source:MGI Symbol;Acc:MGI:1915229]	-
ENSMUSG00000032939	889.857	785.956	1.13186	0.178691	0.0246483	Nup93	8	94214564	94317227	+	4257	protein_coding	nucleoporin 93 [Source:MGI Symbol;Acc:MGI:1919055]	-
ENSMUSG00000017778	2269.59	2005.77	1.13161	0.178378	0.00252832	Cox7c	13	86044816	86046904	-	1131	protein_coding	cytochrome c oxidase subunit 7C [Source:MGI Symbol;Acc:MGI:103226]	-
ENSMUSG00000030619	1343.99	1188.59	1.13134	0.178035	0.0133154	Eed	7	89954654	89980983	-	3828	protein_coding	embryonic ectoderm development [Source:MGI Symbol;Acc:MGI:95286]	-
ENSMUSG00000043091	1502.88	1327.62	1.13121	0.177867	0.00774191	Tuba1c	15	99029891	99038110	+	2287	protein_coding	tubulin, alpha 1C [Source:MGI Symbol;Acc:MGI:1095409]	-
ENSMUSG00000022247	928.059	822.476	1.12999	0.176305	0.0360652	Brix1	15	10474779	10485947	-	2731	protein_coding	BRX1, biogenesis of ribosomes [Source:MGI Symbol;Acc:MGI:1915082]	-
ENSMUSG00000031954	1052.65	931.202	1.12989	0.176181	0.0179714	Cfdp1	8	111768491	111854291	-	1178	protein_coding	craniofacial development protein 1 [Source:MGI Symbol;Acc:MGI:1344403]	-
ENSMUSG00000024675	3063.77	2710.08	1.12988	0.176174	0.00015169	Ms4a4c	19	11404770	11427246	+	1751	protein_coding	membrane-spanning 4-domains, subfamily A, member 4C [Source:MGI Symbol;Acc:MGI:1927656]	-
ENSMUSG00000057572	801.259	710.159	1.12974	0.175997	0.0430673	Zbtb8os	4	129335695	129354547	+	4500	protein_coding	zinc finger and BTB domain containing 8 opposite strand [Source:MGI Symbol;Acc:MGI:1914356]	-
ENSMUSG00000036438	4140.68	3665.82	1.12938	0.175525	7.49e-05	Calm2	17	87433412	87446935	-	1467	protein_coding	calmodulin 2 [Source:MGI Symbol;Acc:MGI:103250]	-
ENSMUSG00000036781	1324.28	1172.66	1.12935	0.175486	0.0112334	Rps27l	9	66946086	66949516	+	816	protein_coding	ribosomal protein S27-like [Source:MGI Symbol;Acc:MGI:1915191]	-
ENSMUSG00000028945	1197.8	1061.91	1.128	0.173763	0.0143806	Rheb	5	24802823	24842624	-	7721	protein_coding	Ras homolog enriched in brain [Source:MGI Symbol;Acc:MGI:97912]	-
ENSMUSG00000020650	1380.86	1224.32	1.12747	0.173093	0.00662913	Bcap29	12	31590967	31634658	-	7590	protein_coding	B cell receptor associated protein 29 [Source:MGI Symbol;Acc:MGI:101917]	-
ENSMUSG00000020024	750.331	666.027	1.12668	0.172076	0.0455376	Cep83	10	94688654	94790853	+	7267	protein_coding	centrosomal protein 83 [Source:MGI Symbol;Acc:MGI:1924298]	-
ENSMUSG00000109511	1561.87	1385.78	1.12647	0.171809	0.00434102	Nup62	7	44816088	44830812	+	2854	protein_coding	nucleoporin 62 [Source:MGI Symbol;Acc:MGI:1351500]	-
ENSMUSG00000001016	1146.81	1019.16	1.12518	0.170159	0.0170647	Ilf2	3	90476126	90488379	+	8580	protein_coding	interleukin enhancer binding factor 2 [Source:MGI Symbol;Acc:MGI:1915031]	-
ENSMUSG00000022982	3359.32	2987.16	1.12498	0.169897	0.0003374	Sod1	16	90220754	90226329	+	3970	protein_coding	superoxide dismutase 1, soluble [Source:MGI Symbol;Acc:MGI:98351]	-
ENSMUSG00000028233	1071.1	952.537	1.12434	0.169077	0.0281767	Tgs1	4	3574875	3616619	+	5314	protein_coding	trimethylguanosine synthase 1 [Source:MGI Symbol;Acc:MGI:2151797]	-
ENSMUSG00000002718	1825.71	1624.64	1.12404	0.168691	0.00431743	Cse1l	2	166906040	166946389	+	5273	protein_coding	chromosome segregation 1-like (S. cerevisiae) [Source:MGI Symbol;Acc:MGI:1339951]	-
ENSMUSG00000030265	1464.24	1302.94	1.12348	0.167974	0.0129591	Kras	6	145216699	145250239	-	5347	protein_coding	Kirsten rat sarcoma viral oncogene homolog [Source:MGI Symbol;Acc:MGI:96680]	-
ENSMUSG00000057236	4958.17	4415.6	1.12264	0.166901	5.46e-06	Rbbp4	4	129307100	129335370	-	8744	protein_coding	retinoblastoma binding protein 4, chromatin remodeling factor [Source:MGI Symbol;Acc:MGI:1194912]	-
ENSMUSG00000028156	1297.94	1156.84	1.12194	0.165991	0.0157518	Eif4e	3	138526179	138559696	+	6008	protein_coding	eukaryotic translation initiation factor 4E [Source:MGI Symbol;Acc:MGI:95305]	-
ENSMUSG00000033589	1053.67	940.352	1.12143	0.165342	0.0431941	Reep4	14	70545251	70548933	+	2377	protein_coding	receptor accessory protein 4 [Source:MGI Symbol;Acc:MGI:1919799]	-
ENSMUSG00000020018	1231.35	1099.38	1.12133	0.165217	0.0433952	Snrpf	10	93583029	93589706	-	861	protein_coding	small nuclear ribonucleoprotein polypeptide F [Source:MGI Symbol;Acc:MGI:1917128]	-
ENSMUSG00000062867	3615.29	3224.39	1.12122	0.165068	0.00019789	Impdh2	9	108560286	108565584	+	3077	protein_coding	inosine monophosphate dehydrogenase 2 [Source:MGI Symbol;Acc:MGI:109367]	-
ENSMUSG00000014313	2572.46	2294.7	1.12063	0.164316	0.00424438	Cox6c	15	35925886	35938246	-	3567	protein_coding	cytochrome c oxidase subunit 6C [Source:MGI Symbol;Acc:MGI:104614]	-
ENSMUSG00000026526	976.943	871.875	1.12041	0.164027	0.0271819	Fh1	1	175600374	175625635	-	3392	protein_coding	fumarate hydratase 1 [Source:MGI Symbol;Acc:MGI:95530]	-
ENSMUSG00000047045	1610.5	1439.24	1.12034	0.163943	0.0135084	Tmem164	X	142681406	142843494	+	6851	protein_coding	transmembrane protein 164 [Source:MGI Symbol;Acc:MGI:2148020]	-
ENSMUSG00000024844	1915.47	1709.91	1.12032	0.163913	0.00658218	Banf1	19	5364641	5366645	-	820	protein_coding	barrier to autointegration factor 1 [Source:MGI Symbol;Acc:MGI:1346330]	-
ENSMUSG00000001964	1282.99	1145.84	1.11985	0.163306	0.0142728	Emd	X	74254687	74261548	+	2517	protein_coding	emerin [Source:MGI Symbol;Acc:MGI:108117]	-
ENSMUSG00000030042	1638.21	1464.73	1.11916	0.162419	0.0142899	Pole4	6	82618992	82705365	-	2509	protein_coding	polymerase (DNA-directed), epsilon 4 (p12 subunit) [Source:MGI Symbol;Acc:MGI:1914229]	-
ENSMUSG00000020677	1907.46	1705.55	1.11818	0.161156	0.0102939	Ddx52	11	83942062	83963088	+	3332	protein_coding	DEAD (Asp-Glu-Ala-Asp) box polypeptide 52 [Source:MGI Symbol;Acc:MGI:1925644]	-
ENSMUSG00000028609	971.199	868.609	1.11815	0.161119	0.0491351	Magoh	4	107879755	107887424	+	770	protein_coding	mago homolog, exon junction complex core component [Source:MGI Symbol;Acc:MGI:1330312]	-
ENSMUSG00000032264	1020.82	914.948	1.1171	0.159758	0.0417849	Zw10	9	49055613	49078775	+	3827	protein_coding	zw10 kinetochore protein [Source:MGI Symbol;Acc:MGI:1349478]	-
ENSMUSG00000024758	3628.63	3247.57	1.11709	0.15975	0.00018188	Rtn3	19	7425901	7483289	-	5030	protein_coding	reticulon 3 [Source:MGI Symbol;Acc:MGI:1339970]	-
ENSMUSG00000058704	980.318	877.763	1.11708	0.159733	0.047441	Memo1	17	74199055	74295521	-	7060	protein_coding	mediator of cell motility 1 [Source:MGI Symbol;Acc:MGI:1924140]	-
ENSMUSG00000021072	1572.99	1406.82	1.11667	0.159206	0.012998	Tmx1	12	70453095	70468040	+	3299	protein_coding	thioredoxin-related transmembrane protein 1 [Source:MGI Symbol;Acc:MGI:1919986]	-
ENSMUSG00000027282	1171.87	1048.6	1.1166	0.159114	0.0243083	Mtch2	2	90847155	90866810	+	8490	protein_coding	mitochondrial carrier 2 [Source:MGI Symbol;Acc:MGI:1929260]	-
ENSMUSG00000066232	3425.47	3068.56	1.11602	0.158362	0.0033743	Ipo7	7	110018274	110056609	+	11169	protein_coding	importin 7 [Source:MGI Symbol;Acc:MGI:2152414]	-
ENSMUSG00000002658	1207.06	1082.37	1.11517	0.15727	0.0209249	Gtf2f1	17	57003405	57011288	-	1717	protein_coding	general transcription factor IIF, polypeptide 1 [Source:MGI Symbol;Acc:MGI:1923848]	-
ENSMUSG00000032601	1022	917.071	1.11455	0.156466	0.0353229	Prkar2a	9	108689314	108750436	+	6378	protein_coding	protein kinase, cAMP dependent regulatory, type II alpha [Source:MGI Symbol;Acc:MGI:108025]	-
ENSMUSG00000029836	2655.05	2380.43	1.11424	0.156054	0.005345	Cbx3	6	51470360	51483704	+	5992	protein_coding	chromobox 3 [Source:MGI Symbol;Acc:MGI:108515]	-
ENSMUSG00000024169	1027.44	922.454	1.1138	0.15549	0.0379914	Ift140	17	25016085	25099495	+	8333	protein_coding	intraflagellar transport 140 [Source:MGI Symbol;Acc:MGI:2146906]	-
ENSMUSG00000029763	2110.09	1894.53	1.11353	0.155135	0.00975066	Exoc4	6	33249085	33973979	+	12640	protein_coding	exocyst complex component 4 [Source:MGI Symbol;Acc:MGI:1096376]	-
ENSMUSG00000020228	1259.53	1131.44	1.11343	0.155005	0.0199138	Helb	10	120083608	120112987	-	5011	protein_coding	helicase (DNA) B [Source:MGI Symbol;Acc:MGI:2152895]	-
ENSMUSG00000027823	1668.4	1497.42	1.11329	0.154823	0.010907	Gmps	3	63976106	64022579	+	8105	protein_coding	guanine monophosphate synthetase [Source:MGI Symbol;Acc:MGI:2448526]	-
ENSMUSG00000040675	1354.48	1219.91	1.11064	0.151389	0.0205417	Mthfd1l	10	3973118	4167081	+	4435	protein_coding	methylenetetrahydrofolate dehydrogenase (NADP+ dependent) 1-like [Source:MGI Symbol;Acc:MGI:1924836]	-
ENSMUSG00000027752	1473.14	1328.01	1.10919	0.149512	0.0143466	Exosc8	3	54728678	54735393	-	4333	protein_coding	exosome component 8 [Source:MGI Symbol;Acc:MGI:1916889]	-
ENSMUSG00000018286	1638.47	1478.32	1.10883	0.149043	0.0194472	Psmb6	11	70525367	70527858	+	1872	protein_coding	proteasome (prosome, macropain) subunit, beta type 6 [Source:MGI Symbol;Acc:MGI:104880]	-
ENSMUSG00000068015	1103.24	995.5	1.10861	0.148757	0.0466823	Lrch1	14	74754675	74947876	-	7734	protein_coding	leucine-rich repeats and calponin homology (CH) domain containing 1 [Source:MGI Symbol;Acc:MGI:2443390]	-
ENSMUSG00000039128	1410.09	1272.12	1.1083	0.148345	0.0240985	Cdc123	2	5794294	5845164	-	3463	protein_coding	cell division cycle 123 [Source:MGI Symbol;Acc:MGI:2138811]	-
ENSMUSG00000040325	1599.25	1444.46	1.10747	0.147267	0.0143561	Dcaf1	9	106821874	106880992	+	7786	protein_coding	DDB1 and CUL4 associated factor 1 [Source:MGI Symbol;Acc:MGI:2445220]	-
ENSMUSG00000022890	2179.88	1970.16	1.10734	0.147098	0.0158747	Atp5j	16	84827866	84835625	-	3130	protein_coding	ATP synthase, H+ transporting, mitochondrial F0 complex, subunit F [Source:MGI Symbol;Acc:MGI:107777]	-
ENSMUSG00000028792	1726.66	1558.75	1.1072	0.146917	0.020368	Ak2	4	128991958	129011529	+	2140	protein_coding	adenylate kinase 2 [Source:MGI Symbol;Acc:MGI:87978]	-
ENSMUSG00000062683	2674.98	2414.72	1.10716	0.146868	0.00237084	Atp5g2	15	102662864	102672352	-	1675	protein_coding	ATP synthase, H+ transporting, mitochondrial F0 complex, subunit C2 (subunit 9) [Source:MGI Symbol;Acc:MGI:1915192]	-
ENSMUSG00000021832	1811.4	1636.89	1.10686	0.146472	0.00845998	Psmc6	14	45329788	45349705	+	3498	protein_coding	proteasome (prosome, macropain) 26S subunit, ATPase, 6 [Source:MGI Symbol;Acc:MGI:1914339]	-
ENSMUSG00000041781	1427.68	1289.28	1.10656	0.146088	0.0350275	Cpsf2	12	101975988	102006424	+	5732	protein_coding	cleavage and polyadenylation specific factor 2 [Source:MGI Symbol;Acc:MGI:1861601]	-
ENSMUSG00000026174	1396.7	1262.23	1.10645	0.145937	0.0254767	Cnot9	1	74506058	74530842	+	3826	protein_coding	CCR4-NOT transcription complex, subunit 9 [Source:MGI Symbol;Acc:MGI:1928902]	-
ENSMUSG00000028854	1401.77	1266.26	1.10635	0.145805	0.0217939	Slc9a1	4	133369706	133423702	+	5324	protein_coding	solute carrier family 9 (sodium/hydrogen exchanger), member 1 [Source:MGI Symbol;Acc:MGI:102462]	-
ENSMUSG00000026229	1569.02	1417.82	1.10624	0.145664	0.0320856	Psmd1	1	86064387	86139151	+	7265	protein_coding	proteasome (prosome, macropain) 26S subunit, non-ATPase, 1 [Source:MGI Symbol;Acc:MGI:1917497]	-
ENSMUSG00000040242	4389.79	3968.03	1.10573	0.144997	0.00081893	Fgfr1op2	6	146577203	146599198	+	4619	protein_coding	FGFR1 oncogene partner 2 [Source:MGI Symbol;Acc:MGI:1914779]	-
ENSMUSG00000021676	1885.05	1704.42	1.10564	0.144879	0.0164656	Iqgap2	13	95627177	95891922	-	5771	protein_coding	IQ motif containing GTPase activating protein 2 [Source:MGI Symbol;Acc:MGI:2449975]	-
ENSMUSG00000039414	1142.2	1033.79	1.10506	0.144124	0.0403042	Heatr5b	17	78752898	78835364	-	8173	protein_coding	HEAT repeat containing 5B [Source:MGI Symbol;Acc:MGI:2444098]	-
ENSMUSG00000041712	1423.61	1288.16	1.1041	0.142867	0.0270882	Ubr7	12	102757967	102777707	+	3261	protein_coding	ubiquitin protein ligase E3 component n-recognin 7 (putative) [Source:MGI Symbol;Acc:MGI:1913872]	-
ENSMUSG00000021693	1427.92	1293.5	1.1039	0.14261	0.0303008	Kif2a	13	106958996	107022126	-	6393	protein_coding	kinesin family member 2A [Source:MGI Symbol;Acc:MGI:108390]	-
ENSMUSG00000031529	1381.91	1251.74	1.10351	0.142103	0.0349291	Tnks	8	34826460	34965690	-	14888	protein_coding	tankyrase, TRF1-interacting ankyrin-related ADP-ribose polymerase [Source:MGI Symbol;Acc:MGI:1341087]	-
ENSMUSG00000026070	1363.96	1236.32	1.10283	0.141205	0.0264463	Il18r1	1	40465552	40500854	+	4817	protein_coding	interleukin 18 receptor 1 [Source:MGI Symbol;Acc:MGI:105383]	-
ENSMUSG00000024099	1581.25	1435.41	1.10236	0.140598	0.0367559	Ndufv2	17	66078638	66101559	-	2147	protein_coding	NADH:ubiquinone oxidoreductase core subunit V2 [Source:MGI Symbol;Acc:MGI:1920150]	-
ENSMUSG00000027828	4073.35	3697.36	1.10158	0.139568	0.0005229	Ssr3	3	65379655	65392623	-	4172	protein_coding	signal sequence receptor, gamma [Source:MGI Symbol;Acc:MGI:1914687]	-
ENSMUSG00000048109	1646.78	1493.9	1.10148	0.139449	0.0271218	Rbm15	3	107325421	107333673	-	7423	protein_coding	RNA binding motif protein 15 [Source:MGI Symbol;Acc:MGI:2443205]	-
ENSMUSG00000029767	2655.03	2409.43	1.10119	0.13906	0.00559552	Calu	6	29348069	29377110	+	4663	protein_coding	calumenin [Source:MGI Symbol;Acc:MGI:1097158]	-
ENSMUSG00000033545	2217.75	2468.84	0.89878	-0.15396	0.00806144	Znrf1	8	111536097	111626030	+	7018	protein_coding	zinc and ring finger 1 [Source:MGI Symbol;Acc:MGI:2177308]	-
ENSMUSG00000069892	1436.12	1598.74	0.898336	-0.154673	0.0128048	9930111J21Rik2	11	49015874	49051242	-	7017	protein_coding	RIKEN cDNA 9930111J21 gene 2 [Source:MGI Symbol;Acc:MGI:3711310]	-
ENSMUSG00000028961	1952.89	2174.43	0.89814	-0.154988	0.00290118	Pgd	4	149149991	149166771	-	6447	protein_coding	phosphogluconate dehydrogenase [Source:MGI Symbol;Acc:MGI:97553]	-
ENSMUSG00000008318	926.893	1034.74	0.896019	-0.158399	0.0389827	Relt	7	100845847	100863446	-	3280	protein_coding	RELT tumor necrosis factor receptor [Source:MGI Symbol;Acc:MGI:2443373]	-
ENSMUSG00000005069	882.381	985.182	0.895805	-0.158743	0.0456881	Pex5	6	124396816	124415067	-	3943	protein_coding	peroxisomal biogenesis factor 5 [Source:MGI Symbol;Acc:MGI:1098808]	-
ENSMUSG00000020817	895.537	1002.11	0.894737	-0.160465	0.0406559	Rabep1	11	70844778	70943105	+	6868	protein_coding	rabaptin, RAB GTPase binding effector protein 1 [Source:MGI Symbol;Acc:MGI:1860236]	-
ENSMUSG00000022075	1471.59	1647.31	0.893939	-0.161752	0.00655662	Rhobtb2	14	69784990	69805636	-	10124	protein_coding	Rho-related BTB domain containing 2 [Source:MGI Symbol;Acc:MGI:2180557]	-
ENSMUSG00000047153	2282.82	2557.5	0.893226	-0.162903	0.00106116	Khnyn	14	55884947	55898775	+	6502	protein_coding	KH and NYN domain containing [Source:MGI Symbol;Acc:MGI:2451333]	-
ENSMUSG00000022412	823.344	921.509	0.892397	-0.164242	0.0472979	Mief1	15	80234018	80253371	+	8106	protein_coding	mitochondrial elongation factor 1 [Source:MGI Symbol;Acc:MGI:2146020]	-
ENSMUSG00000060862	890.482	998.728	0.892045	-0.164812	0.0287636	Zbtb40	4	136979732	137048801	-	10710	protein_coding	zinc finger and BTB domain containing 40 [Source:MGI Symbol;Acc:MGI:2682254]	ZBTB
ENSMUSG00000056962	940.56	1054.7	0.891964	-0.164943	0.0259287	Jmjd6	11	116837432	116843449	-	4698	protein_coding	jumonji domain containing 6 [Source:MGI Symbol;Acc:MGI:1858910]	-
ENSMUSG00000034586	2305.35	2585.6	0.891901	-0.165044	0.00081388	Hid1	11	115347707	115367756	-	4595	protein_coding	HID1 domain containing [Source:MGI Symbol;Acc:MGI:2445087]	-
ENSMUSG00000071716	1831.6	2055.57	0.891167	-0.166233	0.00673386	Apol7e	15	77698857	77719285	+	2414	protein_coding	apolipoprotein L 7e [Source:MGI Symbol;Acc:MGI:3704456]	-
ENSMUSG00000018481	1218.96	1367.08	0.891132	-0.166288	0.00988085	Appbp2	11	85187262	85235130	-	6463	protein_coding	amyloid beta precursor protein (cytoplasmic tail) binding protein 2 [Source:MGI Symbol;Acc:MGI:1914134]	-
ENSMUSG00000019982	3109.45	3491.4	0.890471	-0.167359	0.00031512	Myb	10	21124935	21160984	-	8933	protein_coding	myeloblastosis oncogene [Source:MGI Symbol;Acc:MGI:97249]	MYB
ENSMUSG00000059474	1279.47	1436.47	0.890159	-0.167865	0.019705	Mbtd1	11	93885852	93946985	+	13896	protein_coding	mbt domain containing 1 [Source:MGI Symbol;Acc:MGI:2143977]	-
ENSMUSG00000062729	804.694	904.968	0.888665	-0.170288	0.0397527	Ppox	1	171275990	171281186	-	4515	protein_coding	protoporphyrinogen oxidase [Source:MGI Symbol;Acc:MGI:104968]	-
ENSMUSG00000003421	1077.01	1212.32	0.887211	-0.172651	0.0247464	Nosip	7	45062429	45078210	+	2800	protein_coding	nitric oxide synthase interacting protein [Source:MGI Symbol;Acc:MGI:1913644]	-
ENSMUSG00000029714	2545.38	2870.26	0.886758	-0.173388	0.00029437	Gigyf1	5	137518548	137527935	+	5505	protein_coding	GRB10 interacting GYF protein 1 [Source:MGI Symbol;Acc:MGI:1888677]	-
ENSMUSG00000026102	1453.61	1639.74	0.886394	-0.17398	0.00554202	Inpp1	1	52785427	52817688	-	6460	protein_coding	inositol polyphosphate-1-phosphatase [Source:MGI Symbol;Acc:MGI:104848]	-
ENSMUSG00000039759	927.86	1047.16	0.886293	-0.174144	0.025784	Thap3	4	151982639	151988997	-	1334	protein_coding	THAP domain containing, apoptosis associated protein 3 [Source:MGI Symbol;Acc:MGI:1917126]	THAP
ENSMUSG00000022263	658.054	742.319	0.886162	-0.174357	0.0497164	Trio	15	27730651	28025848	-	23395	protein_coding	triple functional domain (PTPRF interacting) [Source:MGI Symbol;Acc:MGI:1927230]	-
ENSMUSG00000058318	1970.96	2227.37	0.885137	-0.176028	0.00098795	Phf21a	2	92093117	92364666	+	8561	protein_coding	PHD finger protein 21A [Source:MGI Symbol;Acc:MGI:2384756]	-
ENSMUSG00000050600	842.56	950.759	0.884672	-0.176786	0.0479694	Zfp831	2	174643534	174710832	+	9807	protein_coding	zinc finger protein 831 [Source:MGI Symbol;Acc:MGI:3641861]	zf-C2H2
ENSMUSG00000047789	694.015	784.659	0.884621	-0.176868	0.0376113	Slc38a9	13	112660751	112738749	+	16704	protein_coding	solute carrier family 38, member 9 [Source:MGI Symbol;Acc:MGI:1918839]	-
ENSMUSG00000028164	743.864	840.397	0.884216	-0.177529	0.0341423	Manba	3	135485611	135571404	+	6971	protein_coding	mannosidase, beta A, lysosomal [Source:MGI Symbol;Acc:MGI:88175]	-
ENSMUSG00000020564	730.605	827.192	0.88406	-0.177784	0.0418421	Atxn7l1	12	33147693	33373185	+	10049	protein_coding	ataxin 7-like 1 [Source:MGI Symbol;Acc:MGI:3584458]	-
ENSMUSG00000050106	1895.29	2144.9	0.884002	-0.177879	0.00099173	Tmc8	11	117782076	117793110	+	3056	protein_coding	transmembrane channel-like gene family 8 [Source:MGI Symbol;Acc:MGI:2669037]	-
ENSMUSG00000020893	868.616	982.874	0.883796	-0.178214	0.0196018	Per1	11	69095217	69109960	+	5631	protein_coding	period circadian clock 1 [Source:MGI Symbol;Acc:MGI:1098283]	-
ENSMUSG00000029275	998.538	1132.89	0.882814	-0.179819	0.0412546	Gfi1	5	107716657	107726036	-	3187	protein_coding	growth factor independent 1 [Source:MGI Symbol;Acc:MGI:103170]	zf-C2H2
ENSMUSG00000029729	804.491	911.901	0.882298	-0.180662	0.0194759	Zkscan1	5	138085084	138107822	+	8541	protein_coding	zinc finger with KRAB and SCAN domains 1 [Source:MGI Symbol;Acc:MGI:1921820]	zf-C2H2
ENSMUSG00000032508	944.209	1069.8	0.881974	-0.181192	0.0201351	Myd88	9	119335934	119341411	-	2576	protein_coding	myeloid differentiation primary response gene 88 [Source:MGI Symbol;Acc:MGI:108005]	-
ENSMUSG00000061689	1261.51	1430.72	0.881736	-0.181581	0.0051495	Dlgap4	2	156613705	156764363	+	8451	protein_coding	DLG associated protein 4 [Source:MGI Symbol;Acc:MGI:2138865]	-
ENSMUSG00000019039	738.148	839.455	0.880475	-0.183646	0.0315176	Dalrd3	9	108569886	108572774	+	2458	protein_coding	DALR anticodon binding domain containing 3 [Source:MGI Symbol;Acc:MGI:1915039]	-
ENSMUSG00000004565	1038.91	1180.39	0.880247	-0.184019	0.00662282	Pnpla6	8	3515384	3544267	+	9698	protein_coding	patatin-like phospholipase domain containing 6 [Source:MGI Symbol;Acc:MGI:1354723]	-
ENSMUSG00000020263	877.143	997.294	0.880246	-0.184021	0.0143394	Appl2	10	83600033	83648738	-	5949	protein_coding	adaptor protein, phosphotyrosine interaction, PH domain and leucine zipper containing 2 [Source:MGI Symbol;Acc:MGI:2384914]	-
ENSMUSG00000028954	2082.07	2366.62	0.880109	-0.184245	0.0005936	Nub1	5	24685532	24710378	+	4319	protein_coding	negative regulator of ubiquitin-like proteins 1 [Source:MGI Symbol;Acc:MGI:1889001]	-
ENSMUSG00000031858	2523.19	2871.29	0.879351	-0.185489	0.000239	Mau2	8	70016123	70042734	-	9131	protein_coding	MAU2 sister chromatid cohesion factor [Source:MGI Symbol;Acc:MGI:1921799]	-
ENSMUSG00000022564	1755.35	1997.81	0.879135	-0.185844	0.00177107	Grina	15	76246764	76249904	+	2067	protein_coding	glutamate receptor, ionotropic, N-methyl D-aspartate-associated protein 1 (glutamate binding) [Source:MGI Symbol;Acc:MGI:1913418]	-
ENSMUSG00000021298	2133.55	2428.51	0.878596	-0.186728	0.00019194	Gpr132	12	112850873	112868228	-	2715	protein_coding	G protein-coupled receptor 132 [Source:MGI Symbol;Acc:MGI:1890220]	-
ENSMUSG00000024642	1786.57	2031.58	0.878401	-0.187049	0.00131939	Tle4	19	14448072	14598051	-	4640	protein_coding	transducin-like enhancer of split 4 [Source:MGI Symbol;Acc:MGI:104633]	-
ENSMUSG00000040102	1199.06	1369.39	0.876348	-0.190424	0.00324006	Klhl42	6	147091379	147112778	+	6449	protein_coding	kelch-like 42 [Source:MGI Symbol;Acc:MGI:2444786]	-
ENSMUSG00000056144	920.68	1051.89	0.87536	-0.192052	0.0150723	Trim34a	7	104244457	104262234	+	2592	protein_coding	tripartite motif-containing 34A [Source:MGI Symbol;Acc:MGI:2137359]	-
ENSMUSG00000024101	1125.63	1287.15	0.874595	-0.193314	0.00897938	Washc1	17	66111545	66120503	+	3903	protein_coding	WASH complex subunit 1 [Source:MGI Symbol;Acc:MGI:1916017]	-
ENSMUSG00000029027	655.085	751.558	0.871861	-0.19783	0.0438806	Dffb	4	153964449	153975126	-	2875	protein_coding	DNA fragmentation factor, beta subunit [Source:MGI Symbol;Acc:MGI:1196287]	-
ENSMUSG00000020883	2206.54	2533.67	0.870828	-0.19954	0.00013665	Fbxl20	11	98082556	98150403	-	12106	protein_coding	F-box and leucine-rich repeat protein 20 [Source:MGI Symbol;Acc:MGI:1919444]	-
ENSMUSG00000036057	910.557	1049.5	0.869358	-0.201979	0.0278302	Ptpn23	9	110385082	110408213	-	5619	protein_coding	protein tyrosine phosphatase, non-receptor type 23 [Source:MGI Symbol;Acc:MGI:2144837]	-
ENSMUSG00000032633	1352.18	1557.85	0.867671	-0.204781	0.00138966	Flcn	11	59791408	59810016	-	4322	protein_coding	folliculin [Source:MGI Symbol;Acc:MGI:2442184]	-
ENSMUSG00000020261	636.867	734.94	0.867651	-0.204813	0.0317092	Slc36a1	11	55204350	55236330	+	5626	protein_coding	solute carrier family 36 (proton/amino acid symporter), member 1 [Source:MGI Symbol;Acc:MGI:2445299]	-
ENSMUSG00000036833	1554.06	1794.97	0.86658	-0.206594	0.0005552	Pnpla7	2	24976033	25054057	+	7496	protein_coding	patatin-like phospholipase domain containing 7 [Source:MGI Symbol;Acc:MGI:2385325]	-
ENSMUSG00000033106	828.129	956.348	0.866571	-0.20661	0.0103938	Slc7a6os	8	106200717	106210935	-	4220	protein_coding	solute carrier family 7, member 6 opposite strand [Source:MGI Symbol;Acc:MGI:1916951]	-
ENSMUSG00000031832	796.972	923.597	0.864256	-0.21047	0.0168366	Taf1c	8	119597871	119605222	-	3490	protein_coding	TATA-box binding protein associated factor, RNA polymerase I, C [Source:MGI Symbol;Acc:MGI:109576]	-
ENSMUSG00000045374	1323.22	1532.29	0.863448	-0.211819	0.00077882	Wdr81	11	75440944	75454717	-	7038	protein_coding	WD repeat domain 81 [Source:MGI Symbol;Acc:MGI:2681828]	-
ENSMUSG00000033781	956.011	1108.36	0.862376	-0.21361	0.00517048	Asb13	13	3634032	3653822	+	5395	protein_coding	ankyrin repeat and SOCS box-containing 13 [Source:MGI Symbol;Acc:MGI:2145525]	-
ENSMUSG00000034247	1336.6	1551.75	0.86129	-0.215429	0.00068518	Plekhm1	11	103364275	103412687	-	5968	protein_coding	pleckstrin homology domain containing, family M (with RUN domain) member 1 [Source:MGI Symbol;Acc:MGI:2443207]	-
ENSMUSG00000025377	435.059	505.203	0.861	-0.215914	0.0356914	Tepsin	11	120090531	120098731	-	3329	protein_coding	TEPSIN, adaptor related protein complex 4 accessory protein [Source:MGI Symbol;Acc:MGI:1926027]	-
ENSMUSG00000024622	795.679	924.566	0.860921	-0.216046	0.0060485	Hmgxb3	18	61131279	61177050	-	5101	protein_coding	HMG box domain containing 3 [Source:MGI Symbol;Acc:MGI:2441817]	HMG
ENSMUSG00000093803	520.895	605.095	0.860486	-0.216777	0.0434702	Ppp2r3d	9	124422622	124476898	-	4538	protein_coding	protein phosphatase 2 (formerly 2A), regulatory subunit B'', delta [Source:MGI Symbol;Acc:MGI:1335093]	-
ENSMUSG00000002625	1625.63	1888.74	0.860446	-0.216843	0.00017282	Akap8l	17	32321425	32350581	-	2075	protein_coding	A kinase (PRKA) anchor protein 8-like [Source:MGI Symbol;Acc:MGI:1860606]	-
ENSMUSG00000001065	522.025	608.082	0.859884	-0.217787	0.0340655	Zfp276	8	123254195	123269745	+	5530	protein_coding	zinc finger protein (C2H2 type) 276 [Source:MGI Symbol;Acc:MGI:1888495]	zf-C2H2
ENSMUSG00000021514	709.335	825.67	0.858929	-0.21939	0.0128368	Zfp369	13	65278814	65304221	+	7308	protein_coding	zinc finger protein 369 [Source:MGI Symbol;Acc:MGI:2176229]	zf-C2H2
ENSMUSG00000025068	456.163	531.464	0.858137	-0.22072	0.0314279	Gsto1	19	47854970	47864790	+	1968	protein_coding	glutathione S-transferase omega 1 [Source:MGI Symbol;Acc:MGI:1342273]	-
ENSMUSG00000041975	395.746	461.469	0.856909	-0.222786	0.0394513	Mettl8	2	70964561	71055583	-	5594	protein_coding	methyltransferase like 8 [Source:MGI Symbol;Acc:MGI:2385142]	-
ENSMUSG00000046532	632.737	740.743	0.853541	-0.228467	0.0162953	Ar	X	98148769	98323215	+	10048	protein_coding	androgen receptor [Source:MGI Symbol;Acc:MGI:88064]	ESR-like
ENSMUSG00000050954	352.874	414.231	0.852103	-0.230901	0.0424193	Zfp169	13	48487647	48513451	-	8017	protein_coding	zinc finger protein 169 [Source:MGI Symbol;Acc:MGI:1915161]	zf-C2H2
ENSMUSG00000048410	512.119	602.132	0.851027	-0.232723	0.0156533	Zfp407	18	84128027	84589725	-	15167	protein_coding	zinc finger protein 407 [Source:MGI Symbol;Acc:MGI:2685179]	zf-C2H2
ENSMUSG00000001248	6581.72	7740.91	0.850345	-0.23388	9.53e-10	Gramd1a	7	31130127	31155896	-	5239	protein_coding	GRAM domain containing 1A [Source:MGI Symbol;Acc:MGI:105490]	-
ENSMUSG00000042207	1098.48	1290.39	0.850075	-0.234339	0.00220742	Kdm5b	1	134560171	134635285	+	16555	protein_coding	lysine (K)-specific demethylase 5B [Source:MGI Symbol;Acc:MGI:1922855]	ARID
ENSMUSG00000010067	607.006	716.206	0.848027	-0.237817	0.00853944	Rassf1	9	107551555	107562267	+	5845	protein_coding	Ras association (RalGDS/AF-6) domain family member 1 [Source:MGI Symbol;Acc:MGI:1928386]	-
ENSMUSG00000036120	358.249	423.644	0.845066	-0.242864	0.0361923	Rfxank	8	70130794	70139154	-	3967	protein_coding	regulatory factor X-associated ankyrin-containing protein [Source:MGI Symbol;Acc:MGI:1333865]	-
ENSMUSG00000038604	679.685	805.179	0.84369	-0.245214	0.00633122	Ripor1	8	105605255	105622219	+	4108	protein_coding	RHO family interacting cell polarization regulator 1 [Source:MGI Symbol;Acc:MGI:1922937]	-
ENSMUSG00000042903	746.892	886.39	0.842099	-0.247938	0.00258056	Foxo4	X	101254528	101260873	+	3485	protein_coding	forkhead box O4 [Source:MGI Symbol;Acc:MGI:1891915]	Fork
ENSMUSG00000029163	339.86	404.086	0.841401	-0.249135	0.0351315	Emilin1	5	30913402	30921277	+	4937	protein_coding	elastin microfibril interfacer 1 [Source:MGI Symbol;Acc:MGI:1926189]	-
ENSMUSG00000004187	417.041	496.574	0.840793	-0.250178	0.0232135	Kifc2	15	76659858	76668196	+	3932	protein_coding	kinesin family member C2 [Source:MGI Symbol;Acc:MGI:109187]	-
ENSMUSG00000032750	373.263	444.609	0.839905	-0.251702	0.0361755	Gab3	X	74966843	75085458	-	3891	protein_coding	growth factor receptor bound protein 2-associated protein 3 [Source:MGI Symbol;Acc:MGI:2387324]	-
ENSMUSG00000038271	983.832	1172.21	0.839867	-0.251767	0.00032411	Iffo1	6	125145241	125161782	+	5691	protein_coding	intermediate filament family orphan 1 [Source:MGI Symbol;Acc:MGI:2444516]	-
ENSMUSG00000062007	421.278	502.218	0.838521	-0.25408	0.0167976	Hsh2d	8	72189638	72201527	+	1824	protein_coding	hematopoietic SH2 domain containing [Source:MGI Symbol;Acc:MGI:2676364]	-
ENSMUSG00000037826	561.508	672.862	0.834121	-0.261671	0.00398502	Ppm1k	6	57506502	57535468	-	6022	protein_coding	protein phosphatase 1K (PP2C domain containing) [Source:MGI Symbol;Acc:MGI:2442111]	-
ENSMUSG00000038524	270.779	325.18	0.833723	-0.26236	0.0428345	Fchsd1	18	37957431	37969774	-	5473	protein_coding	FCH and double SH3 domains 1 [Source:MGI Symbol;Acc:MGI:2441771]	-
ENSMUSG00000090137	534.432	645.464	0.828603	-0.271247	0.00961831	Uba52	8	70508263	70510801	-	1498	protein_coding	ubiquitin A-52 residue ribosomal protein fusion product 1 [Source:MGI Symbol;Acc:MGI:98887]	-
ENSMUSG00000004233	290.286	350.34	0.828449	-0.271516	0.0369038	Wars2	3	99141068	99239186	+	5946	protein_coding	tryptophanyl tRNA synthetase 2 (mitochondrial) [Source:MGI Symbol;Acc:MGI:1917810]	-
ENSMUSG00000047617	471	569.033	0.827306	-0.273506	0.00714606	Paxx	2	25455141	25461094	-	2066	protein_coding	non-homologous end joining factor [Source:MGI Symbol;Acc:MGI:2442831]	-
ENSMUSG00000072872	406.001	494.664	0.820807	-0.284886	0.00716772	Rybp	6	100228565	100287485	-	4740	protein_coding	RING1 and YY1 binding protein [Source:MGI Symbol;Acc:MGI:1929059]	-
ENSMUSG00000039382	455.109	558.193	0.815883	-0.293566	0.00331626	Wdr45	X	7714333	7728206	+	3310	protein_coding	WD repeat domain 45 [Source:MGI Symbol;Acc:MGI:1859606]	-
ENSMUSG00000045251	274.378	336.374	0.815349	-0.29451	0.049664	Zfp688	7	127418967	127422068	-	2734	protein_coding	zinc finger protein 688 [Source:MGI Symbol;Acc:MGI:1916484]	zf-C2H2
ENSMUSG00000020260	387.378	475.583	0.813854	-0.297158	0.00800031	Pofut2	10	77259218	77269575	+	7878	protein_coding	protein O-fucosyltransferase 2 [Source:MGI Symbol;Acc:MGI:1916863]	-
ENSMUSG00000026765	207.764	255.796	0.81354	-0.297714	0.0453233	Lypd6b	2	49787688	49948849	+	2604	protein_coding	LY6/PLAUR domain containing 6B [Source:MGI Symbol;Acc:MGI:1919147]	-
ENSMUSG00000042677	382.541	471.507	0.812172	-0.300143	0.00641288	Zc3h12a	4	125118423	125127840	-	2882	protein_coding	zinc finger CCCH type containing 12A [Source:MGI Symbol;Acc:MGI:2385891]	-
ENSMUSG00000030276	438.73	539.793	0.812138	-0.300202	0.00518195	Ttll3	6	113389260	113414587	+	5041	protein_coding	tubulin tyrosine ligase-like family, member 3 [Source:MGI Symbol;Acc:MGI:2141418]	-
ENSMUSG00000096210	256.854	316.424	0.809662	-0.304608	0.0297536	H1f0	15	79028450	79030504	+	2055	protein_coding	H1 histone family, member 0 [Source:MGI Symbol;Acc:MGI:95893]	-
ENSMUSG00000022899	351.878	436.384	0.807009	-0.309343	0.0082822	Slc15a2	16	36750177	36784962	-	7361	protein_coding	solute carrier family 15 (H+/peptide transporter), member 2 [Source:MGI Symbol;Acc:MGI:1890457]	-
ENSMUSG00000036534	270.296	336.811	0.804646	-0.313574	0.0416593	Slc38a7	8	95835920	95853539	-	4144	protein_coding	solute carrier family 38, member 7 [Source:MGI Symbol;Acc:MGI:2679005]	-
ENSMUSG00000041096	388.468	483.639	0.804176	-0.314417	0.00573008	Tspyl2	X	152336852	152342425	-	2820	protein_coding	TSPY-like 2 [Source:MGI Symbol;Acc:MGI:106244]	-
ENSMUSG00000073643	214.362	269.317	0.796387	-0.328458	0.0213952	Wdfy1	1	79702262	79776143	-	6488	protein_coding	WD repeat and FYVE domain containing 1 [Source:MGI Symbol;Acc:MGI:1916618]	-
ENSMUSG00000078786	186.902	235.552	0.79541	-0.330229	0.0454752	BC024978	7	27195781	27210186	+	7556	protein_coding	cDNA sequence BC024978 [Source:MGI Symbol;Acc:MGI:3041247]	-
ENSMUSG00000033871	168.451	213.193	0.792062	-0.336315	0.0463279	Ppargc1b	18	61298136	61400431	-	3990	protein_coding	peroxisome proliferative activated receptor, gamma, coactivator 1 beta [Source:MGI Symbol;Acc:MGI:2444934]	-
ENSMUSG00000028538	252.019	320.519	0.78548	-0.348353	0.0142589	St3gal3	4	117932154	118134914	-	2768	protein_coding	ST3 beta-galactoside alpha-2,3-sialyltransferase 3 [Source:MGI Symbol;Acc:MGI:1316659]	-
ENSMUSG00000029127	202.414	258.901	0.783474	-0.352043	0.0278314	Zbtb49	5	38189735	38220457	-	8305	protein_coding	zinc finger and BTB domain containing 49 [Source:MGI Symbol;Acc:MGI:1922329]	ZBTB
ENSMUSG00000052407	164.479	210.988	0.780335	-0.357834	0.0350081	Ccdc171	4	83525545	83864670	+	5999	protein_coding	coiled-coil domain containing 171 [Source:MGI Symbol;Acc:MGI:1922152]	-
ENSMUSG00000029470	258.739	332.471	0.777109	-0.363811	0.00793865	P2rx4	5	122707544	122729738	+	7025	protein_coding	purinergic receptor P2X, ligand-gated ion channel 4 [Source:MGI Symbol;Acc:MGI:1338859]	-
ENSMUSG00000022892	107.772	142.133	0.758549	-0.398685	0.0454518	App	16	84949685	85173766	-	12996	protein_coding	amyloid beta (A4) precursor protein [Source:MGI Symbol;Acc:MGI:88059]	-
ENSMUSG00000032184	206.289	272.927	0.756624	-0.402352	0.00748148	Lysmd2	9	75625741	75637771	+	1543	protein_coding	LysM, putative peptidoglycan-binding, domain containing 2 [Source:MGI Symbol;Acc:MGI:1917332]	-
ENSMUSG00000039478	180.502	240.418	0.750596	-0.413891	0.0107082	Micu3	8	40307458	40386308	+	6153	protein_coding	mitochondrial calcium uptake family, member 3 [Source:MGI Symbol;Acc:MGI:1925756]	-
ENSMUSG00000025245	359.242	481.594	0.746936	-0.420943	0.00174498	Lztfl1	9	123694416	123717697	-	11152	protein_coding	leucine zipper transcription factor-like 1 [Source:MGI Symbol;Acc:MGI:1934860]	-
ENSMUSG00000024505	118.763	159.258	0.746231	-0.422306	0.0341945	Dtwd2	18	49696145	49755601	-	3520	protein_coding	DTW domain containing 2 [Source:MGI Symbol;Acc:MGI:1916107]	-
ENSMUSG00000021263	100.131	138.742	0.720525	-0.47288	0.0270111	Degs2	12	108678711	108702315	-	2583	protein_coding	delta(4)-desaturase, sphingolipid 2 [Source:MGI Symbol;Acc:MGI:1917309]	-
ENSMUSG00000041025	176.26	244.808	0.720501	-0.472927	0.00394959	Iffo2	4	139530548	139620382	+	6216	protein_coding	intermediate filament family orphan 2 [Source:MGI Symbol;Acc:MGI:2140675]	-
ENSMUSG00000030699	166.198	232.924	0.712668	-0.488697	0.00327596	Tbx6	7	126781483	126785560	+	1804	protein_coding	T-box 6 [Source:MGI Symbol;Acc:MGI:102539]	T-box
ENSMUSG00000028744	118.377	168.119	0.703167	-0.508061	0.00806911	Pqlc2	4	139294029	139310708	-	3516	protein_coding	PQ loop repeat containing 2 [Source:MGI Symbol;Acc:MGI:2384837]	-
ENSMUSG00000045316	66.0303	93.6637	0.703083	-0.508233	0.0446926	Fahd1	17	24848896	24850302	-	1407	protein_coding	fumarylacetoacetate hydrolase domain containing 1 [Source:MGI Symbol;Acc:MGI:1915886]	-
ENSMUSG00000022508	146.631	213.039	0.690534	-0.534216	0.00233179	Bcl6	16	23965052	23988852	-	6700	protein_coding	B cell leukemia/lymphoma 6 [Source:MGI Symbol;Acc:MGI:107187]	ZBTB
ENSMUSG00000048720	72.8986	105.93	0.687482	-0.540605	0.0323093	Tbc1d12	19	38836579	38919923	+	4209	protein_coding	TBC1D12: TBC1 domain family, member 12 [Source:MGI Symbol;Acc:MGI:2384803]	-
ENSMUSG00000022594	93.6508	139.433	0.672388	-0.572633	0.00734239	Lynx1	15	74747852	74753046	-	4662	protein_coding	Ly6/neurotoxin 1 [Source:MGI Symbol;Acc:MGI:1345180]	-
ENSMUSG00000003282	42.3694	65.0002	0.651551	-0.618051	0.0437919	Plag1	4	3900996	3938423	-	8487	protein_coding	pleiomorphic adenoma gene 1 [Source:MGI Symbol;Acc:MGI:1891916]	zf-C2H2
ENSMUSG00000097327	65.8031	103.829	0.636123	-0.652621	0.047115	E030030I06Rik	10	22113050	22149270	-	2789	protein_coding	RIKEN cDNA E030030I06 gene [Source:MGI Symbol;Acc:MGI:2442914]	-
ENSMUSG00000067925	56.8867	89.9137	0.633145	-0.659393	0.0187647	Rtl8a	X	53642488	53643682	-	1195	protein_coding	retrotransposon Gag like 8A [Source:MGI Symbol;Acc:MGI:1913408]	-
ENSMUSG00000018427	117.64	187.424	0.626251	-0.675188	0.00036499	Ypel2	11	86936425	86993707	-	4847	protein_coding	yippee like 2 [Source:MGI Symbol;Acc:MGI:1925114]	-
ENSMUSG00000009145	35.9702	57.5245	0.625524	-0.676863	0.0404743	Dqx1	6	83057844	83067318	+	3419	protein_coding	DEAQ RNA-dependent ATPase [Source:MGI Symbol;Acc:MGI:2136388]	-
ENSMUSG00000030598	35.059	65.4222	0.537431	-0.895848	0.00931965	Fbxo17	7	28716804	28738144	+	2497	protein_coding	F-box protein 17 [Source:MGI Symbol;Acc:MGI:1354707]	-
ENSMUSG00000072673	24.0495	44.9625	0.533785	-0.905668	0.0245621	Gm10392	11	77516660	77519198	-	1732	protein_coding	predicted gene 10392 [Source:MGI Symbol;Acc:MGI:3704377]	-
ENSMUSG00000039831	30.3349	57.5333	0.528585	-0.919792	0.00745369	Arhgap29	3	121952541	122016753	+	8815	protein_coding	Rho GTPase activating protein 29 [Source:MGI Symbol;Acc:MGI:2443818]	-
ENSMUSG00000071714	20.4712	38.9139	0.52541	-0.928485	0.0364424	Csf2rb2	15	78282507	78305721	-	4740	protein_coding	colony stimulating factor 2 receptor, beta 2, low-affinity (granulocyte-macrophage) [Source:MGI Symbol;Acc:MGI:1339760]	-
ENSMUSG00000038742	35.8231	70.3704	0.509651	-0.972419	0.00367319	Angptl6	9	20873808	20879727	-	1582	protein_coding	angiopoietin-like 6 [Source:MGI Symbol;Acc:MGI:1917976]	-
ENSMUSG00000021069	24.935	50.5416	0.496921	-1.00891	0.0133541	Pygl	12	70190811	70231488	-	6895	protein_coding	liver glycogen phosphorylase [Source:MGI Symbol;Acc:MGI:97829]	-
ENSMUSG00000021376	14.7316	30.6013	0.484776	-1.04461	0.0293394	Tpmt	13	47022482	47044737	-	3682	protein_coding	thiopurine methyltransferase [Source:MGI Symbol;Acc:MGI:98812]	-
ENSMUSG00000000093	9.03807	21.2694	0.419849	-1.25206	0.0486036	Tbx2	11	85832551	85841948	+	3626	protein_coding	T-box 2 [Source:MGI Symbol;Acc:MGI:98494]	T-box
ENSMUSG00000024053	10.0124	24.554	0.410669	-1.28395	0.0197844	Emilin2	17	71252172	71311978	-	5505	protein_coding	elastin microfibril interfacer 2 [Source:MGI Symbol;Acc:MGI:2389136]	-
ENSMUSG00000074063	7.56735	22.1264	0.339559	-1.55827	0.0146733	Osgin1	8	119434124	119446256	+	2674	protein_coding	oxidative stress induced growth inhibitor 1 [Source:MGI Symbol;Acc:MGI:1919089]	-
ENSMUSG00000047473	4.08959	23.9087	0.171518	-2.54356	0.00070669	Zfp30	7	29783998	29794702	+	6078	protein_coding	zinc finger protein 30 [Source:MGI Symbol;Acc:MGI:99178]	zf-C2H2
ENSMUSG00000074743	1.29694	7.96424	0.166843	-2.58344	0.0308385	Thbd	2	148404466	148408188	-	3723	protein_coding	thrombomodulin [Source:MGI Symbol;Acc:MGI:98736]	-
ENSMUSG00000028859	0	3.28506	0.0573653	-4.12368	0.0409257	Csf3r	4	126024550	126044440	+	3609	protein_coding	colony stimulating factor 3 receptor (granulocyte) [Source:MGI Symbol;Acc:MGI:1339755]	-
ENSMUSG00000047798	0	3.46078	0.0541202	-4.20769	0.036807	Cd300lf	11	115116214	115133992	-	5149	protein_coding	CD300 molecule like family member F [Source:MGI Symbol;Acc:MGI:2442359]	-
ENSMUSG00000070880	0	3.83043	0.0489862	-4.35148	0.0268744	Gad1	2	70553072	70602014	+	7639	protein_coding	glutamate decarboxylase 1 [Source:MGI Symbol;Acc:MGI:95632]	-
ENSMUSG00000079560	0	3.86548	0.0486062	-4.36272	0.0232935	Hoxa3	6	52169062	52213336	-	6014	protein_coding	homeobox A3 [Source:MGI Symbol;Acc:MGI:96175]	Homeobox
ENSMUSG00000017943	0	4.28574	0.0435944	-4.51971	0.0262891	Gdap1l1	2	163438476	163455324	+	2580	protein_coding	ganglioside-induced differentiation-associated protein 1-like 1 [Source:MGI Symbol;Acc:MGI:2385163]	-
ENSMUSG00000029108	0.339782	8.42778	0.0434662	-4.52396	0.00308806	Pcdh7	5	57717967	58133230	+	10604	protein_coding	protocadherin 7 [Source:MGI Symbol;Acc:MGI:1860487]	-
ENSMUSG00000094864	0	4.54976	0.0413458	-4.59611	0.0132978	Gm17521	X	123029202	123029669	-	468	protein_coding	predicted gene, 17521 [Source:MGI Symbol;Acc:MGI:4937155]	-
ENSMUSG00000046991	0	5.42103	0.0346086	-4.85272	0.00590543	Wdr27	17	14818519	14943158	-	5703	protein_coding	WD repeat domain 27 [Source:MGI Symbol;Acc:MGI:1918932]	-
ENSMUSG00000079536	0	6.22299	0.0302675	-5.04609	0.00329727	Gm6880	X	74480287	74481399	-	627	protein_coding	predicted gene 6880 [Source:MGI Symbol;Acc:MGI:3644285]	-
