# Supplementary material for: Trans-vaccenic acid reprograms CD8+ T cells and anti-tumour immunity
Source: Nature. 2023 Nov 22;623(7989):1034–43. doi: 10.1038/s41586-023-06749-3 (PMC10686835; doi:10.1038/s41586-023-06749-3)
Supplement: Supplementary file 10 — CAR-T therapy patient sample information. [file 41586_2023_6749_MOESM10_ESM.xlsx]

## Sheet: Sheet1
Supplementary Table 8 | CAR-T therapy patient sample information
Cellular Therapy Biobank ID	Sample collection time point	Serum volume(uL)	Response at Last Assesment	Treatment
18-0025-035, RF			CR	Tisagenlecleucel
	Immediately prior to start of LD chemo (i.e. Day-5)	800
	d + 2	800
	d + 14	800
	d + 21	800
18-0025-033, PB			CR	Axicabtagene Ciloleucel
	Immediately prior to start of LD chemo (i.e. Day-5)	800
	d + 2	800
	d + 14	800
	d + 28	800
18-0025-031, EG			CR	Axicabtagene Ciloleucel
	Immediately prior to start of LD chemo (i.e. Day-5)	800
	d + 4	800
	d + 14	800
	d + 30	800
18-0025-049, MC			CR	Axicabtagene Ciloleucel
	Immediately prior to start of LD chemo (i.e. Day-5)	800
	d + 2	800
	d + 12	800
	d + 28	800
18-0025-086, LT			CR	Tisagenlecleucel
	Immediately prior to start of LD chemo (i.e. Day-5)	800
	d + 6	800
	d + 14	800
	d + 28	800
18-0025-032, LB			PD	Axicabtagene Ciloleucel
	Immediately prior to start of LD chemo (i.e. Day-5)	800
	d + 4	800
	d + 10	800
	d + 21	800
18-0025-051, MH			PD	Tisagenlecleucel
	Immediately prior to start of LD chemo (i.e. Day-5)	800
	d + 4	800
	d + 10	800
	d + 28	800
18-0025-075, KY			PD	Tisagenlecleucel
	Immediately prior to start of LD chemo (i.e. Day-5)	800
	d + 2	800
	d + 10	800
	d + 28	800
18-0025-112, ND			PD	Axicabtagene Ciloleucel
	Immediately prior to start of LD chemo (i.e. Day-5)	800
	d + 4	800
	d + 14	800
	d + 28	800
18-0025-122, TM			Suspected PD	Lisocaptagene maraleucel
	Immediately prior to start of LD chemo (i.e. Day-5)	800
	d + 4	800
	d + 14	800
	d + 28	800
