# Supplementary material for: Trans-vaccenic acid reprograms CD8+ T cells and anti-tumour immunity
Source: Nature. 2023 Nov 22;623(7989):1034–43. doi: 10.1038/s41586-023-06749-3 (PMC10686835; doi:10.1038/s41586-023-06749-3)
Supplement: Supplementary file 12 — Source Data Fig. 1 [file 41586_2023_6749_MOESM12_ESM.xlsx]

## Sheet: Sheet1
	Figure 1b
		B16F10 Tumour size (mm3)
		Days	CON								TVA
		5	6.9016	3.53184	2.03256	3.44318	1.4588	0.243347	3.35527	1.2856	5.55801	1.58204	5.25023	0.74055	1.14015	0.821295	1.66219	2.10707
		7	65.2144	53.148	41.6298	49.205	59.2683	31.89	40.0526	44.4641	37.8724	46.7619	75.3853	25.4826	30.662	37.8724	21.1159	41.8664
		9	171.411	157.216	359.032	280.491	389.363	198.494	352.679	262.635	156.585	194.528	84.6204	206.735	116.507	526.98	165.92	159.43
		11	993.829	494.964	496.043	528.633	1747.27	556.448	1106.92	649.431	389.363	294.641	118.943	1074.23	469.292	257.534	163.463	331.486
		13	1864.14	2656.88	1848.34	1699.72	2982.8	2935.23	1949.69	915.544	1190.29	1284.86	1020.79	528.082	113.097	666.722	1156.07	619.54
		B16F10 Tumour size (mm3)
		Days	CON										CVA
		7	0	84	140	134	132	103	71	76	0	80	45	28	97	0	49			49	0	79
		9	292	104	318	133	68	100	0	66	48	0	80	127	231	180	0			85	171	0
		11	175	51	853	380	125	59	216	110	161	133	0	166	143	421	70	180	90	384
		13	136	1429	833	204	483	413	144	381	152	287	1119	152	125	171	307	481	735	281
		15	2130	374	486	746	3864	486	716	610	162	761	246	422	2644	279		1372	614	1366
		18	5986	3831	845	789	2109	2768	589	1235	2345	2156	2456	3105	1124	1987	2876	1023	1345
	Figure 1c
		B16F10 Tumour size (mm3)
		Days	Isotype + CON diet					Isotype + TVA diet
		6	1.8383	2.92728	0.061562	5.25023	1.4588	5.55801	2.3618	5.25023	0.904779	0.002721
		9	56.9659	186.51	184.232	18.8944	14.7303	9.55209	128.262	22.0109	197.812	46.8672
		12	440.219	115.367	83.6383	644.122	555.006	178.057	20.7132	70.7013	493.423	154.28
		15	1274.6	494.964	1296.85	174.996	1747.27	325.234	170.384	433.27	356.472	529.422
		18	2170.72	1932.31	962.682	2162.28	2009.28	1172.06	528.082	1011.87	838.878	397.503
		B16F10 Tumour size (mm3)
		Days	CD8+ T cell depletion + CON diet					CD8+ T cell depletion + TVA diet
		6	6.6435	1.66219	5.60987	1.14015	1.4588	4.99824	0.62062	0.904779	1.4588	1.5707
		9	267.203	40.0526	46.2712	17.4598	13.2283	94.6038	221.306	14.043	1.07962	24.6839
		12	739.14	903.083	751.775	90.1987	86.6821	1017.85	316.827	61.8705	743.903	174.996
		15	2866.02	1593.87	500.292	1840.31	316.827	1673.28	1639.38	1227.35	419.992	787.943
	Figure 1d
		TIL T cell population in total CD45+ cells
			CON									TVA							CVA
		CD4+	1.4	3.9	0.71	22.8	1.9	1.1	6.3			2.3	1.4	2.4	2	12.5	3.8	5.7	2.2	5.7	6.1	10.9	12.7
		CD8+	9.5	17	9.9	4.5	8	17.9	2.3	4.9	6.1	23.5	35.9	14.5	27.6	21.3	12.1		24.1	12.7	1.9	1.5
	Figure 1e
		CD8+ T cell population in total CD45+ cells
			CON									TVA
		Spleen	10.56	15.67	8.78	12.38	13.78	7.67	8.89	7.67	13.14	12.15	13.12	9.78	10.18	8.67	11.21	12.89
		dLN	18.78	21.33	15.78	18.91	23.21	15.31	13.89	24.32	25.34	18.79	23.21	21.67	25.18	17.89	24.34	26.78
		Tumor	18.21	12.56	8.89	9.13	7.89	8.19	7.89	8.13	15.67	28.31	16.78	18.88	10.34	17.89	21.33	19.81
	Figure 1f
		%PD-1+ of CD8+ cells
			CON						TVA
		Spleen	59.1	58.3	53.2	39.5	62.1	39.4	20.5	19.6	25.7	31.2	28.1	19.9
		dLN	6.8	5.9	10.2				8.9	8.2	6.8
		Tumor	87.3	79.3	84.1	81.2			67.4	71.2	58.4	60.3
	Figure 1g
		TIL %TNF-α+ of CD8+ cells
		CON								TVA
		30.89	25.31	35.89	31.29	30.89	26.13	45.1	32.3	47.89	53.47	50.31	40.24	60.23	49.78	54.6	52.9
	Figure 1h
		TIL %Ki67+ of CD8+ cells
		CON								TVA
		40.31	48.91	33.21	40.12	44.78	43.21	37.89	38.91	60.18	78.31	76.31	55.34	54.89	40.12	49.78	58.91
		TIL %ICOS+ of CD8+ cells
		CON								TVA
		51.67	29.78	40.31	71.31	70.31	28.91	56.78	61.34	54.91	67.89	80.78	90.12	67.89	80.23	83.01	81.89
		TIL %GZMB+ of CD8+ cells
		CON								TVA
		23.41	27.89	24.56	21.67	27.78	26.89	25.31	25.42	39.78	28.98	30.13	26.78	20.18	28.78	38.79	33.13
	Figure 1i
		Relative TIL TCF1 MFI of CD8+ cells
		CON								TVA
		1.04	0.87	0.91	1.03	1.08	0.88	1.51	0.71	1.46	2.89	3.89	2.67	2.58	2.98	3.13	2.89
