# Supplementary material for: Trans-vaccenic acid reprograms CD8+ T cells and anti-tumour immunity
Source: Nature. 2023 Nov 22;623(7989):1034–43. doi: 10.1038/s41586-023-06749-3 (PMC10686835; doi:10.1038/s41586-023-06749-3)
Supplement: Supplementary file 13 — Source Data Fig. 3 [file 41586_2023_6749_MOESM13_ESM.xlsx]

## Sheet: Sheet1
	Figure 3d
		Cell number Log2 fold changes after TVA treatment
		siNTC	0.62043	0.6412	0.7112
		siCreb1	0.117875	0.0759488	0.0384741	0.148099	0.26628
		siIL-18	0.269461	0.30465	0.443417
		siTbx21	0.462052	0.3845	0.41234
		siIlf2	0.277104	0.313455	0.283446
		siBcl6	0.298189	0.342345	0.273456
		siFoxo4	0.22344	0.31234	0.241244
		siEbi3	0.42	0.31	0.38
		Apoptosis% Log2 fold changes after TVA treatment
		siNTC	-0.621488	-0.77233	-0.6723
		siCreb1	-0.263034	-0.0508812	-0.306536	-0.12683	-0.306536
		siIL-18	-0.423115	-0.372964	-0.658391	-0.735758	-0.862936	-0.414232
		siTbx21	-0.67823	-0.456776	-0.445643
		siIlf2	-0.45234	-0.678274	-0.478739
		siBcl6	-0.312344	-0.23134	-0.2023
		siFoxo4	-0.28733	-0.14566	-0.18234
		siEbi3	-0.38	-0.341234	-0.356233
		Ki67% Log2 fold changes after TVA treatment
		siNTC	0.54201	0.58234	0.5432
		siCreb1	0.237266	0.0148733	0.155736	0.221324	0.0870231
		siIL-18	0.384557	0.28444	0.188968	0.232714	0.295687	0.285466
		siTbx21	0.213455	0.25896	0.312345
		siIlf2	0.1893	0.34495	0.331235
		siBcl6	0.442333	0.31233	0.523345
		siFoxo4	0.45311	0.31234	0.372344
		siEbi3	0.1832	0.2345	0.2734
