# Supplementary material for: Trans-vaccenic acid reprograms CD8+ T cells and anti-tumour immunity
Source: Nature. 2023 Nov 22;623(7989):1034–43. doi: 10.1038/s41586-023-06749-3 (PMC10686835; doi:10.1038/s41586-023-06749-3)
Supplement: Supplementary file 14 — Source Data Fig. 4 [file 41586_2023_6749_MOESM14_ESM.xlsx]

## Sheet: Sheet1
	Figure 4a
		%TNF-α+ of CD8+ cells
		CON			Non-targeting siRNAs			Non-targeting siRNAs + TVA			Mouse Gpr40 siRNA			Mouse Gpr40 siRNA + TVA			Mouse Gpr41 siRNA			Mouse Gpr41 siRNA + TVA			Mouse Gpr120 siRNA			Mouse Gpr120 siRNA + TVA			Mouse Gpr84 siRNA			Mouse Gpr84 siRNA + TVA			Mouse Gpr119 siRNA			Mouse Gpr119 siRNA + TVA			Mouse Gpr43 siRNA			Mouse Gpr43 siRNA + TVA
		20.8	21.2	22.1	23	22.1	20.7	48.2	49.4	48.9	35.9	26.4	24.8	58.7	70	60.5	49.7	43.9	48.2	69.5	65	70.3	17.4	20	16.8	44.1	50.1	46.5	30	25.7	23.2	51.8	49.4	50.9	10.2	13.9	14.1	41.2	45	43.2	43.1	38.1	46.2	46.6	44	42.3
	Figure 4b
		Relative cAMP level
		sgNTC			TVA			sgGpr43 #1			sgGpr43 #1 TVA			sgGpr43 #2			sgGpr43 #2 TVA			sgGpr43 #3			sgGpr43 #3 TVA
		1.098	1.012	0.9834	2.312	2.09	2.012	2.569	2.873	2.787	3.012	2.687	2.983	2.567	2.78	2.347	2.9801	3.012	2.873	3.012	2.789	2.872	3.012	2.98	3.013
		Relative TNF-α+ cells
		sgNTC			TVA			sgGpr43 #1			sgGpr43 #1 TVA			sgGpr43 #2			sgGpr43 #2 TVA			sgGpr43 #3			sgGpr43 #3 TVA
		1.234	0.901	0.893	3.013	3.136	3.412	3.512	2.987	3.231	3.256	3.129	3.023	2.783	2.982	2.678	3.123	3.012	3.189	2.98	2.678	2.779	2.891	3.012	2.781
	Figure 4d
		%TNF-α+ of CD8+ cells
		CON			20uM acetate			200uM acetate			2mM acetate			20mM acetate			20 uM TVA			20 uM TVA + 20uM acetate			20 uM TVA + 200uM acetate			20 uM TVA + 2mM acetate			20 uM TVA + 20mM acetate
		34.6	36.2	31.5	32.2	33.1	32.9	29.8	30.7	24.3	25.3	21.3	22.7	17.2	15.3	16.9	79.6	82.5	81.7	74.9	79.3	80.2	80.5	81.2	79.1	86.5	75.3	77.5	75.3	82.1	79.2
	Figure 4e
		%TNF-α+ of CD8+ cells
		CON			200nM TVA			2uM TVA			20uM TVA			200uM TVA			20mM acetate			20mM acetate + 200nM TVA			20mM acetate + 2uM TVA			20mM acetate + 20uM TVA			20mM acetate + 200uM TVA
		28.5	30.1	34.2	30.2	35.4	35.1	47.8	50.1	44.3	68.3	61.2	67.9	82.1	88.3	80.3	16.4	14.2	15.1	17.8	16.9	16.8	41.3	36.8	43.2	67.3	60.1	68.2	79.2	84.5	85.3
	Figure 4f
		B16-OVA Tumour size (mm3)
		Days	No cell transfer								No cell transfer + TVA								Control sgRNA OT-I								Control sgRNA OT-I + TVA								sgGpr43 OT-I								sgGpr43 OT-I + TVA
		6	11.23	15.67	4.31	11.23	9.12	13.67	11.21	19.32	10.23	6.89	11.56	3.45	19.23	8.89	20.12	17.22	6.89	5.13	11.34	11.89	25.67	22.23	15.12	13.51	6.78	20.23	8.12	11.23	10.98	10.22	18.21	16.88	5.78	11.23	10.98	22.32	20.21	8.89	12.23	10.78	10.11	12.34	9.89	6.89	22.21	10.31	13.22
		9	34.56	78.89	169.23	103.45	110.23	78.34	148.98	87.13	20.34	55.67	145.89	120.23	178.23	134.34	110.23	89.02	30.34	16.82	77.13	39.28	50.12	33.45	40.78	60.98	9.89	20.22	10.23	25.23	33.21	29.21	43.23	49.23	29.19	22.34	20.22	10.78	31.23	21.22	22.34	31.23	10.23	23.45	30.12	13.23	22.09	19.23	20.12
		12	90.23	220.34	367.34	248.89	310.23	310.23	134.23	203.45	67.78	120.12	267.89	268.23	302.34	230.48	220.78	330.23	68.89	56.34	220.12	60.39	58.89	120.22	55.45	40.87	20.23	46.56	45.34	57.34	88.12	49.23	69.23	120.12	67.81	37.98	67.23	29.32	56.78	17.89	46.23	44.33	30.12	33.12	60.89	23.43	55.12	49.23	30.34
		15	300.23	349.34	678.89	583.23	710.23	897.23	672.12	358.23	150.34	267.89	550.34	660.23	460.34	490.78	550.34	890.23	120.23	120.23	440.23	350.44	130.23	103.23	140.56	140.56	110.23	89.12	90.23	79.23	120.34	160.22	220.34	110.23	150.23	78.34	44.56	140.34	88.93	89.23	67.98	90.23	110.23	89.12	90.23	79.23	120.34	160.22	220.34
		18	879.23	1028.12	798.12	1520.3	980.23	1103.23	1023.33	810.23	340.12	590.89	987.23	1029.34	1259.34	980.23	1304.45	1280.23	160.78	450.34	789.23	501.23	280.23	378.98	309.89	550.12	267.2	140.56	190.23	220.34	330.34	390.23	378.34	201.23	305.56	201.23	309.33	68.89	110.23	78.92	220.89	205.67	267.23	130.23	110.23	160.23	140.34	380.34	89.78
		21	1323.23	1786.34	1768.34	1493.23	1689.23	1878.34	1567.23	1789.23	530.45	690.1	1687.23	1893.45	1780.23	1897.22	1789.23	1678.92	450.34	909.22	1309.34	1290.34	680.23	660.11	609.23	1100.23	467.89	300.23	378.23	478.23	780.22	330.34	510.23	450.34	550.23	249.56	567.23	330.23	400.13	378.98	278.78	380.45	510.78	220.23	320.21	270.12	330.12	590.23	250.12
	Figure 4g
		Littermate ctrl B16F10 Tumour size (mm3)
		Days	CON									TVA
		11	164.262	249.272	77.3698	104.171	136.806	254.194	131.667	113.286	118.943	37.6109	41.4948	15.5985	150.325	53.4414	56.143	57.5669	8.69701	47.3952
		14	313.114	276.102	796.87	301.149	962.682	233.018	527.058	801.663	657.464	133.854	194.02	51.5442	311.131	238.254	728.505	108.883	61.8705	195.432
		17	172.983	1039.09	1567.19	1523.59	1225.47	530.999	1017.06	1075.52	1267.84	237.53	370.31	868.923	692.767	565.53	770.369	493.423	514.124	349.929
		20	1423.47	2051.11	2438.25	1755.5	1867.62	592.902	1763.38	2080.27	2157.74	271.924	744.256	1582.5	962.682	1331.86	1098.17	1369.56	761.631	147.279
		Gpr43-/- B16F10 Tumour size (mm3)
		Days	CON								TVA
		11	59.7248	43.0904	80.968	50.0645	26.7255	61.8705			53.4414	35.9582	87.5893	93.5402	70.339	38.7594
		14	209.333	133.854	337.506	362.639	126.839	127.819			301.149	95.3597	238.98	217.134	184.454	189.021
		17	559.256	247.74	640.591	715.305	682.361	284.84			599.71	366.328	604.977	272.366	522.892	494.964
		20	965.57	436.518	1468.32	1400.84	666.722	599.71			1249.11	799.582	1030.42	446.237	955.667	921.796
	Figure 4h
		Littermate ctrl B16F10 Tumour size (mm3)
		Days	CON								TVA
		11	61.8705	70.339	89.2389	39.7862					25.4826	29.8725	75.6736
		14	123.573	309.745	249.272	186.51					209.333	144.253	117.126
		17	492.038	661.366	830.071	500.292					394.64	241.099	453.48
		20	1690.2	1485.74	2004.48	1685.79					475.591	796.87	1215.79
		Gpr43-/fl Cd8acre B16F10 Tumour size (mm3)
		Days	CON								TVA
		11	26.7255	23.0845	53.0381						29.9632	37.807	54.3247
		14	108.883	61.8705	197.812						105.872	222.663	139.678
		17	425.99	203.459	444.154						540.337	421.38	266.2
		20	603.906	448.249	1357.89						1595	514.124	659.16
[truncated: 17 more columns]
