# Supplementary material for: Trans-vaccenic acid reprograms CD8+ T cells and anti-tumour immunity
Source: Nature. 2023 Nov 22;623(7989):1034–43. doi: 10.1038/s41586-023-06749-3 (PMC10686835; doi:10.1038/s41586-023-06749-3)
Supplement: Supplementary file 15 — Source Data Fig. 5 [file 41586_2023_6749_MOESM15_ESM.xlsx]

## Sheet: Sheet1
	Figure 5a
		B16F10 Tumour size (mm3)
		Day	CON			TVA			anti-PD1			TVA+anti-PD1
			Mean	SEM	N	Mean	SEM	N	Mean	SEM	N	Mean	SEM	N
		6	44.535	3.685	8	33.89	4.56	8	36.2	5.65	8	13.635	1.975	8
		9	189.91	28.995	8	90.005	24.83	8	110.3	26.45	8	43.405	8.925	8
		12	514.65	47.3	8	233.95	46.85	8	275.4	50.6	8	90.39	19.2	8
		15	1094.75	107.17	8	406.95	82.62	8	605.8	117.2	8	125	23	8
		18	2360.9	290	8	694.5	126	8	1009.7	186	8	205	90	8
	Figure 5b
		RS4;11 cell specific lysis (%)
		Blinatumomab (pg/ml)	0 μM TVA					20 μM TVA					50 μM TVA
		0	3.24	5.13	2.34	1.22	4.13	8.98	10.21	5.13	7.34	8.12	13.42	11.46	18.12	10.12	11.23
		10	6.13	3.45	5.12	2.31	7.81	12.34	15.13	15.18	9.83	12.13	20.12	15.67	18.13	22.12	13.13
		100	16.32	10.34	8.13	17.12	15.13	32.14	27.17	25.61	34.12	30.13	38.98	41.21	29.34	44.12	41.93
		1000	35.68	38.12	23.45	41.21	33.14	55.12	48.92	60.17	42.34	59.51	68.13	70.12	61.21	58.12	69.12
	Figure 5c
		Patient1 CAR-T expansion fold change
		Day	CON	TVA
		2	1	1
		4	26.1905	30
		6	106.181	143.8
		8	245.31	319.478
		Patient2 CAR-T expansion fold change
		Day	CON	TVA
		2	1	1
		4	10.3	15.3
		6	45.95	58.1
		8	152.3	197.3
	Figure 5d
		CAR-T therapy patients individual patient (4 time points) TVA levels
		18-0025-033				18-0025-049				18-0025-035				18-0025-031				18-0025-086								18-0025-051				18-0025-075				18-0025-112				18-0025-122				18-0025-032
		446.91	510.381	543.733	1553.98	328.759	765.849	593.663	637.372	424.176	1013.74	1308.83	1055.87	464.439	1016.49	751.908	900.972	549.873	818.223	386.817	709.211					343.71	319.264	423.088	384.53	737.671	538.97	551.17	415.979	399.585	300.473	228.891	233.676	113.615	92.6063	74.285	128.23	396.405	920.164	633.724	660.699
