# Supplementary material for: Trans-vaccenic acid reprograms CD8+ T cells and anti-tumour immunity
Source: Nature. 2023 Nov 22;623(7989):1034–43. doi: 10.1038/s41586-023-06749-3 (PMC10686835; doi:10.1038/s41586-023-06749-3)
Supplement: Supplementary file 16 — Source Data Extended Data Fig. 1 [file 41586_2023_6749_MOESM16_ESM.xlsx]

## Sheet: Sheet1
	Extended Data Figure 1b
		Mouse T cell relative IL-2 level
		CON					TVA
		0.979689	1.19474	1.12903	0.830346	0.866189	1.60992	1.39486	1.46057	1.64277	2.12067
	Extended Data Figure 1c
		Human T cell relative IL-2 level
		CON					TVA
		1.01657	0.911145	1.08434	1.12952	0.858434	1.65663	1.54367	2.09337	1.25753	1.3253
	Extended Data Figure 1d
		Relative IL-2 level
		CON				TVA
		1.01	0.98	1.05	0.96	1.78	2.12	1.47	1.5
		0.35	0.51	0.41	0.48	0.78	0.84	0.91	0.77
		Relative IL-2 level
		CON				TVA
		1.21	0.79	1.05	0.96	1.61	1.68	1.47	1.5
		0.65	0.71	0.44	0.69	0.88	0.93	0.91	1.03
		Relative IL-2 level
		CON				TVA
		1.01	0.89	1.11	0.99	1.79	1.56	1.82	1.59
		0.54	0.38	0.49	0.61	0.88	0.92	0.83	1.21
	Extended Data Figure 1e
		B16F10 cell lysis (%)
		CON						TVA
		12.11	10.29	11.34	12.01	11.34	11.39	23.48	30.12	24.23	25.12	23.11	23.46
	Extended Data Figure 1f
		B16F10 Cell number (X10^5)
		Days	Control			TVA
		1	0.618	0.834	0.734	0.726	0.51	0.67
		2	1.84	1.545	1.678	1.3	1.41	1.43
		3	5.91	5.2	5.33	3.47	4.66	4.23
		4	13.32	15.18	14.98	10.84	14.5	12.45
		5	20.25	24.45	23.45	23.55	18.75	20.13
		6	43.3	43.9	44.21	40.4	51.7	45.23
		Percentage of apoptotic cells (%)
		CON	TVA
		14.7	15.6
		13.3	16.6
		15.11	11.1
		14.31	14.78
	Extended Data Figure 1h
		Body weight (g)
		Days	CON										TVA
		0	19.9	20.5	19.5	19.5	19.5	21.3	20.7	20.6	21.2	18.1	18.5	20.6	20.7	20.8	20.8	20.1	19	21.1	20.4	18.2
		2	19.9	20.4	19.9	19	21.3	18	20.7	23.1	21.3	21.1	20.8	22.2	20.7	19.9	21.7	21.3	19.2	18.6	21.1	21.2
		4	20.6	18.4	19.7	19.2	19.6	18.5	20.3	20.5	22.5	20.3	19.9	21.3	20.9	19.4	19.5	19.6	20	18.2	20.5	18.3
		6	19	19	20.7	18.7	20	20.4	20.7	22	18.5	19.9	19.3	20.8	18.7	20.8	20.7	20.7	19.4	20.5	19.2	22
		8	20.8	18.7	19.5	20.3	19.7	20.9	23.4	18.8	21.1	20.5	20.5	21.2	21.3	19.5	19.2	20.9	20.7	20.8	19.1	18.9
		10	18.8	20.3	19.3	18.7	20.1	20.9	21.2	20.1	19.1	22.8	21.4	19.8	19.4	20.6	21.5	20.7	20.5	18.8	19.1	19.8
		12	18.9	20.3	19.4	19.5	20	23.2	20.9	21.4	21.3	19.6	21.8	21.2	21.3	19.7	20	20.8	20.6	19.6	21	19.8
		14	21	21.1	20.5	20.5	19.1	20.6	21.8	21.2	24.2	22.2	19.9	21.5	20.4	21.8	20.3	21.8	20	21.3	19.7	20.7
		16	21.2	22.3	21.2	16.8	22.3	22.1	21	21.6	25.9	22.9	23.7	20.6	21.4	21.1	22.1	20.9	22	21	22.2	21.9
		Body weight (g)
		Days	CON										CVA
		0	19.9	20.5	19.5	19.5	19.5	21.3	20.7	20.6	21.2	18.1	20.2	19.3	22.1	20	18.3	20.6	19.4	21	21.1	18.8
		2	19.9	20.4	19.9	19	21.3	18	20.7	23.1	21.3	21.1	20.7	23	19.4	19.5	21.3	22.4	19.6	19.8	21.9	19.7
		4	20.6	18.4	19.7	19.2	19.6	18.5	20.3	20.5	22.5	20.3	21.2	19.3	21.4	20	17.1	21	19	18.9	19.2	20.2
		6	19	19	20.7	18.7	20	20.4	20.7	22	18.5	19.9	19.8	21.5	19.7	19.7	17.9	19.3	17.7	19.7	19.9	21.5
		8	20.8	18.7	19.5	20.3	19.7	20.9	23.4	18.8	21.1	20.5	21.1	16.6	20.1	21.3	13.9			20.1	20.8	19.3
		10	18.8	20.3	19.3	18.7	20.1	20.9	21.2	20.1	19.1	22.8	21	13.4	18.8	16.8	20.7			19.9	20.1	21.8
		12	18.9	20.3	19.4	19.5	20	23.2	20.9	21.4	21.3	19.6	21.6	13.8	18.9	19.8	20.4			20.2	21	19.4
		14	21	21.1	20.5	20.5	19.1	20.6	21.8	21.2	24.2	22.2	20	16.1	21.3	20.4	19.2			20.5	20.2	21.8
		16	21.2	22.3	21.2	16.8	22.3	22.1	21	21.6	25.9	22.9	21.1	16.9	21.4	23.1				21.1	22.7	21.1
	Extended Data Figure 1i
		MC38 Tumour size (mm3)
		Days	CON								TVA
		9	2.63949	7.92731	30.0541	19.442	18.7907	49.1336	35.605	18.8944	7.84972	2.88556	4.41061	29.2698	40.7883	7.40854	21.1159	19.9948
		12	171.032	130.726	246.273	98.4929	233.198	113.947	213.804	166.616	130.133	41.4948	70.339	251.975	116.507	118.416	139.021	201.571
		15	408.515	428.412	331.418	878.891	194.528	395.069	495.272	395.069	300.887	77.3698	150.222	329.532	610.176	276.419	98.5829	381.916
		18	1229.85	1667.73	535.266	1174.53	1041.07	859.548	1291.11	1030.81	565.772	261.699	90.5923	758.607	1767.85	260.454	300.17	664.85
		21	2171.1	1257.52	2589.68	2453.08	1686.37	1363.5	3574.07	1237.27	900.635	633.297	263.571	643.617	636.312	3223.68	305.011	1174.53
		MC38 cell number (x10^5)
		Days	CON			TVA
		0	1	1	1	1	1	1
		1	1.98	2.12	1.75	2.01	2.13	1.78
		2	4.13	3.78	3.87	3.45	3.98	3.67
		3	7.89	8.12	8.33	8.13	8.58	9.12
		4	15.78	18.13	16.17	17.13	15.77	22.12
	Extended Data Figure 1j
		E0771 Tumour size (mm3)
		Days	CON								TVA
		9	2.88556	2.03256	4.44261	4.75042	4.236	3.75676	4.18879	2.5591	6.29851	1.2856	2.63949	2.10707	0.587671	2.5591	2.5591	1.8383
		12	16.1619	41.8664	5.25023	16.3099	20.7132	4.65248	16.3099	24.5989	46.2712	4.78322	1.66219	16.9316	7.84972	8.59701	21.8745	2.3618
		15	47.3952	75.3853	45.469	9.12121	72.9697	90.1987	52.7821	70.3792	40.889	5.55801	46.6566	3.4579	2.3618	12.2049	23.4183	11.3405
		18	101.705	69.9371	151.155	340.36	275.594	93.9829	98.5829	197.982	26.7255	51.3992	101.705	35.1891	28.6116	66.5525	42.5449	54.9903
		21	235.541	101.705	629.785	917.532	349.929	300.17	435.779	323.359	56.9284	56.3297	168.927	84.6204	238.254	115.794	103.667	81.1789
		24	630.788	823.943	1249.32	689.579	469.216	485.13	1683.01	682.618	389.932	113.663	267.078	132.411	387.088	311.131	123.961	88.326
	Extended Data Figure 1k
		LLC1 Tumour size (mm3)
		Days	CON								TVA
		9	3.93999	2.03256	4.44261	4.86555	2.70711	5.25023	2.5591	2.24597	5.50631	1.00064	2.63949	12.4751	0.108418	6.33453	1.393	1.8383
		12	18.4549	4.236	5.7839	19.7573	3.69633	4.86555	6.2446	22.2571	35.5409	3.84801	1.66219	23.0568	11.3405	4.17309	21.8745	1.8383
		15	30.5706	61.8705	46.7619	65.2928	26.7255	47.3952	38.8914	88.8908	59.1164	14.2079	153.653	3.4579	2.3618	83.9795	44.879	25.4826
		18	108.883	196.791	212.873	300.17	80.968	150.014	152.09	162.93	333.984	66.2368	32.3857	34.5841	132.71	112.532	132.56	300.17
		21	340.36	264.071	418.388	184.232	183.844	232.119	435.483	352.679	512.642	155.222	241.099	459.557	340.36	198.494	346.364	79.9164
	Extended Data Figure 1l
		Nude mice tumour size (mm3)
		Days	CON										TVA
		3	16.3593	12.77	4.17309	2.80273	5.1995	4.78322	2.80273	4.17309	0.207773	2.92728	3.0395	4.17309	3.93999	3.3116	5.74896	7.4656	10.2213	3.75676	3.3116	7.06925
		6	146.816	38.7594	104.814	88.63	53.7721	73.5813	64.5878	68.4569	171.141	84.2356	66.9082	55.8821	82.7875	67.3438	90.855	77.5775	80.968	102.89	125.763	193.287
		9	184.676	283.495	103.073	250.684	320.488	90.855	258.589	205.181	260.765	82.4056	256.605	119.087	178.222	161.23	227.285	132.56	452.432	124.302	154.071	201.571
		12	815.189	242.982	980.634	744.874	399.654	692.767	377.189	560.461	866.599	229.37	445.269	405.699	387.443	441.48	627.782	622.616	851.777	1210.49	461.363	227.702
		15	1025.7	1109.55	891.241	1384.84	1636.28	881.973	1274.6	374.516	1867.62	151.778	2259.39	227.345	985.478	393.64	1204.57	858.066	1083.22	981.215	1447.54	531.551
		18	2629.8	1854.08	1860.19	4173.72	1776.34	2202.85	1729.11	1977.52	2232.71	1695.54	2491.16	2857.31	1540.44	2008.54	1274.28	1057.11	3168.85	2779.27	1592.16	1904.59
	Extended Data Figure 1m
		TCR-a KO mice tumour size (mm3)
		Days	CON										TVA
		3	0.403104	0.981215	1.58204	1.22255	5.55801	3.0395	4.04822	4.17309	3.93999	2.92728	3.0395	1.87423	2.92728	3.3116	5.74896	1.4588	2.83025	1.52561	3.3116	0.74055
		6	54.9903	38.7594	38.7594	56.143	53.7721	57.5669	22.2571	57.6045	163.303	106.934	53.0381	73.4589	59.1544	60.2206	40.7883	89.5003	54.5463	65.4891	125.763	62.0247
		9	316.827	193.287	125.275	214.154	336.421	141.604	236.866	234.819	228.714	366.607	304.552	221.07	319.888	224.615	227.285	216.549	156.585	263.009	210.724	228.357
		12	1006.11	946.659	592.903	1136.18	319.888	926.162	764.837	1014.32	818.012	1775.63	951.926	383.118	604.977	966.533	1752.79	404.833	832.637	655.516	1588.97	638.408
		15	1557.02	1507.7	2160.77	1592.5	1836.51	1694.26	1985.96	1357.35	2244.7	1651.69	2237.56	1303.44	2326.46	1667.73	1369.23	1047.1	1513.85	1348.83	1832.1	1927.58
