# Supplementary material for: Trans-vaccenic acid reprograms CD8+ T cells and anti-tumour immunity
Source: Nature. 2023 Nov 22;623(7989):1034–43. doi: 10.1038/s41586-023-06749-3 (PMC10686835; doi:10.1038/s41586-023-06749-3)
Supplement: Supplementary file 17 — Source Data Extended Data Fig. 2 [file 41586_2023_6749_MOESM17_ESM.xlsx]

## Sheet: Sheet1
	Extended Data Figure 2b
		Serum TVA level
		CON				TVA diet				CVA diet
						124.5	342.1	609.375	468.69	0	0	0	0
		TIF TVA level
		CON				TVA diet
						81.6796	11.1028	42.0294	56.7823
	Extended Data Figure 2c
		Tumor-infiltrating myeloid cell population
			CON										TVA
		DCs	2.47	4.04	7.75	19	20.8	24.7	12.4	4.64			31.3	18.7	8.4	15.4	24.5	15.1	14.2	6.7
		Macrophages	3.1075	8.4584	3.0784	7.6024	9.843	6.3504	18.392	18.975			32.8744	29.756	16.8674	6.9832	16.4808	8.6485	12.5281	6.84
		Neutrophils	0.6105	0.16132	1.28904	0.386724	0.71128	0.37442	1.18818	0.288002			5.5808	7.958	1.94854	1.47748	3.81064	2.0482	3.588	1.654
		Monocytes	0.49381	1.75408	2.409	0.086099	0.68952	0.86464	0.81522	0.450659			1.65244	3.979	8.5272	2.7176	1.32544	4.508	6.1893	1.672
	Extended Data Figure 2d
		Spleen myeloid cell population
			CON				TVA
		DCs	2.13	2.58	2.99	3.57	4.42	3.96	3.28	2.85
		Macrophages	2.52032	4.24255	5.62065	2.95356	2.95298	3.42503	5.20128	5.19302
		Neutrophils	0.182222	0.07811	0.377625	2.05662	1.75052	1.2656	0.856044	0.089866
		Monocytes	0.5907	0.80785	1.3197	1.83918	1.85686	1.70065	1.66152	1.2348
	Extended Data Figure 2e
		dLN myeloid cell population
			CON				TVA
		DCs	0.89	0.54	0.89	0.39	0.54	0.49	0.49	0.9
		Macrophages	1.56704	13.14	1.743		1.92888	4.74773	3.0418	6.30928
		Neutrophils	6.578	0.112336	0.057	0.173304	0.044274	0.195604	0.17025	0.206394
		Monocytes	1.6698	0.12862	0.984	0.19422	0.233214	0.391208	0.336868	0.44467
	Extended Data Figure 2f
		%CD4+ of CD45+ cells
			CON						TVA
		Spleen	12.13	20.29	8.82	13.45	17.78	16.89	20.13	15.32	16.77	17.62	16.89	18.92
		dLN	23.51	29.89	30.12	19.89	23.23	15.98	38.89	27.89	21.22	26.78	26.89	19.31
		Tumor	11.34	14.23	12.89	10.18	11.34	12.09	13.13	14.61	10.12	9.87	14.23	13.89
	Extended Data Figure 2g
		%Foxp3+ of CD4+ cells
			CON						TVA
		Spleen	6.87	7.89	6.13	5.98	6.74	8.12	9.13	5.12	6.89	7.12	6.33	6.13
		dLN	9.89	13.12	8.78	7.89	9.13	10.12	9.78	9.13	10.33	7.89	9.45	9.12
		Tumor	22.87	30.14	28.17	18.23	17.31	19.31	25.31	23.41	14.21	24.34	20.04	26.13
	Extended Data Figure 2h
		%LAG-3+ of CD8+ cells
			CON						TVA
		Spleen	38.2	31.2	43.4	28.2	33.7		13.6	21.7	12.9	13.8	17.1
		dLN	8.9	6.5	8.3	8.3			9.2	6.3	5.7	6.8
		Tumor	67.3	54.3	68.3	66.4			45.1	48.9	43.2	41.2
	Extended Data Figure 2i
		%IL-2+ of CD8+ cells
		CON								TVA
		4.18	5.98	4.85	5.12	5.89	3.98	5.16	5.33	11.23	5.89	7.81	9.12	13.41	9.89	10.11	10.56
	Extended Data Figure 2j
		%IFN-γ+ of CD8+ cells
		CON								TVA
		30.13	40.15	53.45	36.89	40.13	45.67	48.98	31.29	35.89	53.47	67.12	91.23	52.34	58.13	78.12	59.31
	Extended Data Figure 2k
		Relative TOX of CD8+ cells
		CON								TVA
		1.58	1.19	0.89	0.64	0.88	0.86	1.123	0.872	0.67	0.46	0.81	0.57	0.51	0.64	0.438	0.583
	Extended Data Figure 2l
		%CD8+ of CD45+
		CON					TVA
		12.33	6.45	5.36	13.12	16.11	21.44	15.67	18.23	11.23	29.56
		%CD4+ of CD45+
		CON					TVA
		5.698	10.233	6.124	6.13	13.12	11.234	8.145	11.12	9.89	6.754
		%PD-1+ of CD8+
		CON					TVA
		74.3	88.3	65.8	71.2	63.4	71.3	48.6	57.8	49.2	52.1
		%TNF-α+ of CD8+
		CON					TVA
		28.4	18.3	22.1	27.5	33.1	62.1	45.1	39.8	38.6	53.1
		Relative MFI of TCF1 of CD8+ T cells
		CON					TVA
		1.11	0.78	0.98	1.34	0.78	1.89	0.67	1.67	2.11	2.0123
	Extended Data Figure 2m
		%T cell of dLN
			CON					TVA
		CD4+	15.32	16.13	15.12	14.98	15.67	16.71	17.13	14.51	14.98	15.89
		CD8+	12.11	10.12	11.35	12.78	11.98	10.89	13.21	10.78	11.03	9.21
		%IL-2+ cells
			CON					TVA
		CD4+	17.13	15.89	16.89	17.13	15.31	20.13	16.34	15.23	14.98	15.12
		CD8+	13.12	11.24	12.89	12.78	11.31	11.89	14.13	9.87	13.12	12.11
		%TNF-α+ cells
			CON					TVA
		CD4+	42.89	46.78	38.72	37.67	40.12	43.78	40.67	38.78	37.67	35.12
		CD8+	27.89	25.89	30.13	26.78	25.89	35.33	28.78	22.56	23.46	25.89
		%IFN-γ+ cells
			CON					TVA
		CD4+	6.89	7.12	6.78	6.56	7.01	6.89	7.67	7.08	6.21	6.68
		CD8+	13.89	16.12	12.34	13.1	12.89	12.89	12.57	13.01	12.91	13.23
