# Supplementary material for: Trans-vaccenic acid reprograms CD8+ T cells and anti-tumour immunity
Source: Nature. 2023 Nov 22;623(7989):1034–43. doi: 10.1038/s41586-023-06749-3 (PMC10686835; doi:10.1038/s41586-023-06749-3)
Supplement: Supplementary file 18 — Source Data Extended Data Fig. 3 [file 41586_2023_6749_MOESM18_ESM.xlsx]

## Sheet: Sheet1
	Extended Data Figure 3a
		Serum TVA level
		CON				TVA diet				CVA diet
						124.5	342.1	609.375	468.69	0	0	0	0
		%CD8+ of CD45+ cells
			CON					CVA
		Spleen	11.34	10.78	14.34	7.89	8.12	10.23	8.89	9.13	13.45	9.98
		dLN	23.33	21.34	14.56	13.45	29.23	28.12	17.23	22.23	16.09	28.22
		Tumor	12.12	13.45	7.78	11.23	8.23	9.12	8.19	6.79	14.34	6.89
		%PD-1+ of CD8+ cells
			CON					CVA
		Spleen	48.89	51.34	39.67	33.98	43.78	39.78	33.47	40.24	44.23	39.23
		dLN	8.89	11.12	13.23	9.67	6.78	11.34	11.67	17.89	15.22	13.11
		Tumor	67.89	77.89	59.78	68.92	66.21	87.23	77.67	58.59	81.21	69.33
	Extended Data Figure 3b
		%LAG-3+ of CD8+ cells
			CON					CVA
		Spleen	41.33	39.34	25.78	40.34	39.45	44.12	29.34	39.44	31.34	40.23
		dLN	9.13	7.98	6.99	10.12	7.98	11.12	8.72	7.65	5.98	7.99
		Tumor	55.78	60.32	50.34	59.34	49.78	63.44	58.12	39.13	71.33	74.23
	Extended Data Figure 3c
		%Ki67+ of CD8+ cells
		CON					CVA
		34.56	33.78	40.14	41.23	29.73	33.24	28.76	25.99	38.23	33.23
		%ICOS+ of CD8+ cells
		CON					CVA
		56.88	36.89	68.34	58.23	49.89	43.33	39.23	29.44	50.11	32.24
		%GZMB+ of CD8+ cells
		CON					CVA
		31.33	33.23	26.78	29.12	19.89	28.23	22.13	36.78	25.23	20.99
	Extended Data Figure 3d
		%IL-2+ of CD8+ cells
		CON					CVA
		6.12	6.67	8.98	3.45	5.44	5.45	7.9	10.12	4.34	3.98
		%TNF-α+ of CD8+ cells
		CON					CVA
		31.34	45.67	49.23	33.23	37.21	33.23	29.34	39.87	40.13	33.21
		%IFN-γ+ of CD8+ cells
		CON					CVA
		45.45	55.89	60.12	39.28	43.23	44.45	39.33	35.48	43.43	33.98
		Relative TCF1 level of CD8+ cells
		CON					CVA
		1.21	1.11	0.78	0.72	1.19	0.68	0.98	1.23	1.18	1.08
		Relative TOX level of CD8+ cells
		CON					CVA
		1.27	0.83	0.78	0.83	1.31	0.89	0.76	1.03	1.11	0.98
	Extended Data Figure 3e
		Relative cell number
		CON						CVA
		1.1	1.13	0.87	0.88	0.93	1.03	1.12	0.98	0.84	1.19	0.93	0.89
		Relative Ki67
		CON			CVA
		0.98878	1.19495	0.816269	1.1234	0.9123	0.9234
		Percentage of apoptotic cells (%)
		CON						CVA
		21.3	20.5	21.2	18.1	19.2	24.3	25.3	26.2	18.6	25.8	27.1	22.4
		Relative TNF-α level
		CON						CVA
		1.03	1.11	0.98	0.89	1.05	0.94	0.78	0.93	0.83	0.91	1.01	0.84
		Relative IFN-γ level
		CON					CVA
		0.98	0.75	1.28	1.08	0.92	1.01	0.83	0.92	1.11	0.96
		Relative Bcl2 level
		CON						CVA
		1.02686	1.01345	0.93455	1.034	1.0582	1.0799	1.03	1.11	0.89	1.12	0.92	1.03
		Relative active caspase-3+ cells
		CON						CVA
		2.13	2.56	1.78	2.34	2.11	1.42	2.56	1.98	2.78	2.13	2.22	1.99
