# Supplementary material for: Trans-vaccenic acid reprograms CD8+ T cells and anti-tumour immunity
Source: Nature. 2023 Nov 22;623(7989):1034–43. doi: 10.1038/s41586-023-06749-3 (PMC10686835; doi:10.1038/s41586-023-06749-3)
Supplement: Supplementary file 19 — Source Data Extended Data Fig. 4 [file 41586_2023_6749_MOESM19_ESM.xlsx]

## Sheet: Sheet1
	Extended Data Figure 4a
		Relative cell number
		CON						TVA
		1.1	1.13	0.87	0.88	0.93	1.03	1.48	1.71	1.29	1.19	1.43	1.24
		Relative Ki67
		CON			TVA
		23.5	28.4	19.4	33.2	35.7	31.4
	Extended Data Figure 4b
		Relative TNF-α level
		CON						TVA
		1.03	1.11	0.98	0.89	1.05	0.94	2.78	2.86	2.34	2.13	1.98	2.21
		Relative IFN-γ level
		CON			TVA
		0.98	0.75	1.28	1.52	1.61	1.49
	Extended Data Figure 4c
		Percentage of apoptotic cells (%)
		CON						TVA
		21.3	20.5	21.2	18.1	19.2	24.3	9.8	13.4	12.6	14.1	13.9	12.3
		Relative Bcl2 level
		CON						TVA
		1.02686	1.01345	0.93455	1.034	1.0582	1.0799	1.6123	1.59092	1.5341	1.4567	1.4798	1.7345
		Relative active caspase-3+ cells
		CON						TVA
		2.13	2.56	1.78	2.34	2.11	1.42	1.35	1.98	1.36	1.18	1.45	1.32
	Extended Data Figure 4d
		Relative IL-2 level
		CON						TVA
		1.25	1.13	0.89	0.79	0.98	1.02	1.31	1.99	1.43	1.89	1.13	1.23
		Relative TNF-α level
		CON						TVA
		1.31	1.08	0.81	0.89	0.88	1.05	1.19	1.08	1.04	0.93	0.91	0.89
		Relative IFN-γ level
		CON						TVA
		1.13	1.19	0.92	0.91	0.93	0.91	1.34	1.23	0.78	0.77	1.11	0.83
		Percentage of apoptotic cells (%)
		CON						TVA
		23.13	17.86	15.78	15.61	16.55	22.34	17.81	29.44	13.45	12.89	13.89	14.34
		Relative cell number
		CON						TVA
		0.89	0.93	1.09	1.04	1.04	1.05	1.31	1.01	1.12	1.05	1.09	1.11
		Relative Ki67
		CON						TVA
		0.73	1.09	1.21	0.89	1.13	1.21	1.19	1.22	1.08	1.18	0.99	1.14
	Extended Data Figure 4e
		Intracellular 13C1-TVA level
		Untreated			20uM 13C1-TVA			50uM 13C1-TVA
					40220.3	28321.3	35056.1	76293	42793.8	55869.6
		Intracellular 13C1-TVA level
		Untreated			20uM 13C1-TVA			100uM SSO			20uM 13C1-TVA + 100uM SSO
					40216	41389	37953				6314	14372	9782
	Extended Data Figure 4f
		Relative TNF-α level
		CON			TVA			SSO			TVA+SSO
		1.02	1.01	0.97	1.98	2.08	1.87	2.78	2.59	2.48	3.31	3.24	3.89
		Relative IFN-γ level
		CON			TVA			SSO			TVA+SSO
		1.13	0.98	0.92	1.56	1.48	1.55	1.98	1.78	1.98	2.46	2.78	2.31
	Extended Data Figure 4g
		%TNF-α+ cells
		CON	TVAc	TVAw
		16.8	49.7	19.6
		24.5	48.6	20.4
		17.9	49.4	20.7
		% IFN-γ+ cells
		CON	TVAc	TVAw
		5.89	8.48	5.99
		5.88	7.58	6.54
		6.73	8.34	6.72
	Extended Data Figure 4h
		Fractional Enrichment (Full Glucose)
		TVA 6hr	TVA 24hr	PA 6hr	PA 24hr
		0.001	0.01	0.006	0.035
		0	0	0	0.006
		0.014	0.001	0	0.007
		Fractional Enrichment (No Glucose)
		TVA 6hr	TVA 24hr	PA 6hr	PA 24hr
		0	0.001	0.079	0.06
		0.002	0.005	0.024	0.037
	Extended Data Figure 4i
		OCR (pmol / min / 1000 cells)
		Time (min)	Con			Con+Etomoxir			TVA			TVA+Etomoxir			Palmitate			Palmitate+Etomoxir
			Mean	SD	N	Mean	SD	N	Mean	SD	N	Mean	SD	N	Mean	SD	N	Mean	SD	N
		1.36	1.53	0.06	4	1.57	0.08	4	1.74	0.07	4	1.66	0.05	4	1.78	0.05	4	1.45	0.03	4
		7.9	1.46	0.05	4	1.47	0.08	4	1.63	0.06	4	1.57	0.05	4	1.71	0.05	4	1.34	0.03	4
		14.45	1.45	0.07	4	1.46	0.07	4	1.61	0.05	4	1.55	0.04	4	1.69	0.04	4	1.36	0.03	4
		21.12	1.46	0.07	4	1.47	0.08	4	1.66	0.11	4	1.55	0.04	4	1.69	0.1	4	1.36	0.05	4
		27.66	1.49	0.06	4	1.48	0.09	4	1.68	0.11	4	1.57	0.04	4	1.71	0.11	4	1.37	0.04	4
		34.22	1.5	0.05	4	1.49	0.09	4	1.7	0.11	4	1.58	0.04	4	1.73	0.11	4	1.4	0.04	4
		40.8	1.53	0.05	4	1.51	0.09	4	1.72	0.11	4	1.6	0.04	4	1.75	0.11	4	1.41	0.04	4
		47.36	1.54	0.05	4	1.52	0.09	4	1.74	0.11	4	1.62	0.04	4	1.78	0.12	4	1.41	0.04	4
		53.92	1.56	0.06	4	1.54	0.09	4	1.76	0.11	4	1.63	0.04	4	1.79	0.12	4	1.45	0.05	4
		60.58	0.73	0.37	4	0.61	0.07	4	0.69	0.09	4	0.62	0.04	4	0.71	0.1	4	0.54	0.09	4
		67.16	0.73	0.37	4	0.59	0.04	4	0.66	0.07	4	0.6	0.03	4	0.73	0.08	4	0.49	0.05	4
		73.75	0.76	0.34	4	0.62	0.04	4	0.72	0.08	4	0.65	0.03	4	0.73	0.07	4	0.51	0.05	4
		80.43	1.54	0.42	4	1.66	0.68	4	1.67	0.35	4	1.71	0.57	4	3.13	0.39	4	1.69	0.27	4
		87.02	2.23	0.4	4	2.22	0.77	4	2.18	0.43	4	2.27	0.63	4	5.13	0.65	4	2.22	0.4	4
		93.64	2.78	0.26	4	2.49	0.52	4	2.67	0.49	4	2.61	0.24	4	5.35	0.93	4	2.78	0.4	4
		100.33	0.33	0.04	4	0.34	0.03	4	0.39	0.04	4	0.39	0.05	4	0.41	0.13	4	0.37	0.1	4
		106.91	0.28	0.04	4	0.3	0.03	4	0.33	0.03	4	0.32	0.03	4	0.38	0.12	4	0.3	0.04	4
		113.49	0.27	0.05	4	0.28	0.03	4	0.31	0.03	4	0.3	0.02	4	0.36	0.12	4	0.28	0.02	4
		OCR (pmol / min / 1000 cells)
		Con			Con+Etomoxir			TVA			TVA+Etomoxir			Palmitate			Palmitate+Etomoxir
		Mean	SD	N	Mean	SD	N	Mean	SD	N	Mean	SD	N	Mean	SD	N	Mean	SD	N
		2.51	0.22	4	2.3	0.49	4	2.32	0.42	4	2.3	0.23	4	5.21	0.78	4	2.43	0.61	4
