# Supplementary material for: Trans-vaccenic acid reprograms CD8+ T cells and anti-tumour immunity
Source: Nature. 2023 Nov 22;623(7989):1034–43. doi: 10.1038/s41586-023-06749-3 (PMC10686835; doi:10.1038/s41586-023-06749-3)
Supplement: Supplementary file 20 — Source Data Extended Data Fig. 5 [file 41586_2023_6749_MOESM20_ESM.xlsx]

## Sheet: Sheet1
	Extended Data Figure 5e
		Relative pCREB(S133) MFI
		CON						TVA
		1.02686	0.817153	0.842463	1.18596	1.0582	1.0799	1.38	1.59092	1.40169	1.19198	1.40652	1.39326
	Extended Data Figure 5f
		Relative pCREB(S133) MFI
		CON			TVA
		1.01	1.25	0.76	1.68	1.35	1.58
		Relative p-STAT1 (Y701) MFI
		CON			TVA
		0.71	1.25	1.08	1.68	2.13	2.01
	Extended Data Figure 5i
		Relative mRNA level
			CON			TVA
		Creb1	1.06	0.92	1.02	3.54	4.12	3.78
		Prkaca	1.11	0.92	0.97	2.34	2.13	2.22
		Tnf	0.83	0.93	1.23	6.78	5.31	4.37
		Lag3	1.12	0.98	0.9	0.34	0.45	0.34
		Batf	1.01	1	0.99	0.56	0.43	0.49
	Extended Data Figure 5j
		Relative CREB MFI
		CON					TVA
		0.89	1.11	0.98	0.88	1.09	1.31	1.54	1.29	1.19	1.34
		Relative PKA MFI
		CON					TVA
		1.22	1.12	0.91	0.9	0.88	1.21	1.19	1.22	1.18	1.19
