# Supplementary material for: Trans-vaccenic acid reprograms CD8+ T cells and anti-tumour immunity
Source: Nature. 2023 Nov 22;623(7989):1034–43. doi: 10.1038/s41586-023-06749-3 (PMC10686835; doi:10.1038/s41586-023-06749-3)
Supplement: Supplementary file 21 — Source Data Extended Data Fig. 6 [file 41586_2023_6749_MOESM21_ESM.xlsx]

## Sheet: Sheet1
	Extended Data Figure 6b
		Relative IL-2 level
		CON			TVA			100 nM U0126			100 nM U0126 + TVA
		1.04819	0.98494	0.966867	3.03614	3.02711	3.02711	0.993976	0.957831	0.957831	2.55723	2.53916	2.51205
		Relative TNF-α level
		CON			TVA			100 nM U0126			100 nM U0126 + TVA
		0.978261	1.00543	1.0163	3.98913	4.03804	3.98913	0.771739	0.815217	0.798913	3.59239	3.46739	3.55435
		Relative IFN-γ level
		CON			TVA			100 nM U0126			100 nM U0126 + TVA
		0.986029	1.01471	0.999265	5.88971	6.15441	5.86765	0.897794	0.919853	0.928676	4.125	4.05882	4.34559
	Extended Data Figure 6c
		Relative IL-2 level
		CON			TVA			1 uM NFAT inhibitor			1 uM NFAT inhibitor + TVA
		1.04819	0.98494	0.966867	3.03614	3.02711	3.02711	0.957831	1.0753	0.966867	2.63855	2.6747	2.73795
		Relative TNF-α level
		CON			TVA			1 uM NFAT inhibitor			1 uM NFAT inhibitor + TVA
		0.978261	1.00543	1.0163	3.98913	4.03804	3.98913	0.836957	0.896739	0.869565	3.64674	3.66848	3.61413
		Relative IFN-γ level
		CON			TVA			1 uM NFAT inhibitor			1 uM NFAT inhibitor + TVA
		0.986029	1.01471	0.999265	5.88971	6.15441	5.86765	0.802941	0.915441	0.798529	4.83088	5.33824	5.02941
	Extended Data Figure 6d
		Relative IL-2 level
		CON			TVA			10 uM Rhosin cl			10 uM Rhosin cl + TVA
		0.987097	0.987097	1.02581	2.60323	2.45806	2.68065	1.31613	1.4129	1.33548	2.84516	2.83548	2.75806
		Relative TNF-α level
		CON			TVA			10 uM Rhosin cl			10 uM Rhosin cl + TVA
		1.01825	0.952555	1.0292	3.59672	3.5146	3.56387	1.16058	1.2427	1.21533	3.40511	3.38321	3.45438
		Relative IFN-γ level
		CON			TVA			10 uM Rhosin cl			10 uM Rhosin cl + TVA
		1.01821	0.993377	0.988411	1.94702	1.97682	1.85762	0.899007	1.12748	1.00828	2.09106	2.14073	1.99172
	Extended Data Figure 6e
		Relative p-CREB MFI
		DMSO					666-15					U0126					NFAT inhibitor					Rhosin cl
		1.089	0.891	0.913	1.089	1.143	0.379	0.289	0.412	0.345	0.387	0.893	0.987	0.798	0.698	0.801	0.897	0.879	1.023	1.121	1.034	0.789	1.123	1.089	0.978	0.967
		Relative p-ERK1/2 MFI
		DMSO					666-15					U0126					NFAT inhibitor					Rhosin cl
		1.123	0.913	0.888	1.034	1.056	1.123	1.323	0.892	1.023	1.133	0.512	0.345	0.612	0.478	0.499	1.023	1.122	0.982	1.099	1.345	0.976	1.123	1.234	0.986	0.869
		Relative p-NFATC1 MFI
		DMSO					666-15					U0126					NFAT inhibitor					Rhosin cl
		0.897	0.922	1.034	1.045	1.288	0.892	0.782	1.123	1.123	1.089	0.789	0.812	0.799	0.913	0.769	1.698	1.545	1.786	1.489	1.501	1.234	1.089	0.878	0.891	1.079
