# Supplementary material for: Trans-vaccenic acid reprograms CD8+ T cells and anti-tumour immunity
Source: Nature. 2023 Nov 22;623(7989):1034–43. doi: 10.1038/s41586-023-06749-3 (PMC10686835; doi:10.1038/s41586-023-06749-3)
Supplement: Supplementary file 22 — Source Data Extended Data Fig. 7 [file 41586_2023_6749_MOESM22_ESM.xlsx]

## Sheet: Sheet1
	Extended Data Figure 7a
		Relative IL-2 level
		CON			TVA			200 nM SCH			200 nM SCH + TVA
		0.99	0.98	1.03	2.08	1.89	1.78	0.87	0.93	0.94	1.13	1.08	1.21
		Relative TNF-α level
		CON			TVA			200 nM SCH			200 nM SCH + TVA
		1.01	0.93	1.04	3.67	3.51	3.25	0.78	1.08	0.83	1.25	1.17	1.15
		Relative IFN-γ level
		CON			TVA			200 nM SCH			200 nM SCH + TVA
		1.01	0.99	0.98	1.67	1.47	1.41	0.89	1.12	0.83	1.08	1.03	1.12
		Relative p-STAT1 level
		CON			TVA			200 nM SCH			200 nM SCH + TVA
		0.925532	1.02128	1.05319	1.30851	1.24468	1.21277	0.989362	0.829787	1.02128	1.02128	0.797872	1.05319
	Extended Data Figure 7b
		Relative cAMP level
		CON				TVA 20min				TVA 40min				TVA 2h
		1.07176	0.997844	0.936249	0.994148	1.23191	1.20727	1.19495	1.24423	1.49061	1.46597	1.42901	1.44133	1.66307	1.72467	1.71235	1.82322
	Extended Data Figure 7c
		Relative IL-2 level
		CON			TVA			200 nM H89 cl			200 nM H89 cl + TVA
		0.946023	1.06534	0.988636	1.97727	1.90057	1.90909	1.28693	1.29545	1.21023	1.47443	1.49148	1.35511
		Relative TNF-α level
		CON			TVA			200 nM H89 cl			200 nM H89 cl + TVA
		0.991995	1.00493	1.00308	1.29865	1.31527	1.41133	0.991995	0.999384	0.9883	1.07697	1.04926	1.03264
		Relative IFN-γ level
		CON			TVA			200 nM H89 cl			200 nM H89 cl + TVA
		0.99095	1.01131	0.997738	1.23529	1.24208	1.25566	1.03846	0.99095	0.929864	1.09276	1.06561	1.05882
	Extended Data Figure 7d
		p-CREB and pLck level
			p-CREB(S133)			p-Lck(Y394)
		Control	101.003	98.9967	100.03	105.412	94.588	100.12
		TVA-40min	110.993	112.282	113.13	94.0971	85.6172	91.23
		TVA-2h	128.634	129.993	130.13	100.981	100.155	101.02
	Extended Data Figure 7e
		Relative IL-2 level
		CON			TVA			100 nM 666-15			100 nM 666-15 + TVA
		1.04819	0.98494	0.966867	3.03614	3.02711	3.02711	1.03012	0.975904	0.957831	1.51175	1.21175	1.19277
		Relative TNF-α level
		CON			TVA			100 nM 666-15			100 nM 666-15 + TVA
		0.978261	1.00543	1.0163	3.98913	4.03804	3.98913	0.934783	0.918478	0.934783	1.40217	1.58696	1.25543
		Relative IFN-γ level
		CON			TVA			100 nM 666-15			100 nM 666-15 + TVA
		0.986029	1.01471	0.999265	5.88971	6.15441	5.86765	1.3125	0.922059	0.8922	1.47794	1.58824	1.6183
	Extended Data Figure 7f
		Cell number (X10^5)
		Day	CON			100 nM 666-15			200 nM 666-15
			Mean	SEM	N	Mean	SEM	N	Mean	SEM	N
		0	3	0.12	3	3	0.09	3	3	0.11	3
		1	7.3	1.11	3	5.9	0.89	3	4.8	0.46	3
		2	12.3	1.34	3	7.8	0.98	3	7.1	1.23	3
		3	24.5	3.67	3	12.3	2.12	3	9.8	2.34	3
		4	49.7	8.6	3	19.3	5.6	3	15.1	7.8	3
	Extended Data Figure 7g
		B16F10 Tumour size (mm3)
		Days	CON					666-15					TVA					TVA+666-15
		6	1.92401	1.76592	1.1809	1.81811	0.452389	0.447685	1.67763	0.6428	1.72895	0.379126	1.89355	1.0473	1.67763	0.729401	0.91915	0.91915	0.831093	1.05354	1.1809	0.78535
		9	27.4952	28.8964	40.484	24.6025	26.7207	20.5957	23.1356	11.4591	25.9536	22.3357	18.9362	23.3809	31.4764	21.5281	18.6099	18.9362	12.2994	16.6924	24.2285	25.6996
		12	128.767	174.964	175.789	140.246	142.516	99.2469	131.505	81.7314	73.6393	78.0302	87.6889	91.5622	39.3929	103.368	63.4684	231.51	84.4636	59.8312	35.1695	75.0072
		15	1262.39	247.482	248.022	244.635	698.35	182.92	285.065	392.712	518.856	222.077	211.238	123.136	59.4714	213.655	168.211	167.195	220.147	165.743	296.165	162.483
		19	2201.23	1411.75	1243.14	2713.5	1757.1	1044.31	1468.59	1120.88	1440.08	781.899	328.266	580.03	403.369	590.608	475.963	906.645	721.789	1026.17	844.75	745.54
	Extended Data Figure 7h
		Relative p-CREB (S133) MFI
		CON			0.01 μM 8-Bromo-cAMP			0.1 μM 8-Bromo-cAMP			1 μM 8-Bromo-cAMP			10 μM 8-Bromo-cAMP			100 μM 8-Bromo-cAMP			10 μM TVA			20 μM TVA			100 μM TVA			500 μM TVA			1000 μM TVA
		0.997635	1.01183	0.990539	1.14948	1.29139	1.17786	1.70293	1.85903	1.68874	1.86045	2.00095	1.95837	2.01939	2.43124	2.10028	1.73456	2.00095	1.86187	1.71712	1.5894	1.46168	1.97256	2.00095	2.18543	2.00095	2.14286	1.87323	2.10028	2.17124	2.34153	2.15705	2.5105	2.10028
	Extended Data Figure 7i
		Relative Creb1 mRNA level
		sgNTC					sgCreb1
		1.08	0.94	0.98	1.04	0.94	0.36	0.27	0.31	0.26	0.33
		Relative cell number
		sgNTC					sgNTC+TVA					sgCreb1					sgCreb1+TVA
		0.89	1.13	0.94	1.08	0.99	1.33	1.28	1.49	1.29	1.34	0.78	0.69	0.88	0.63	0.74	0.82	0.73	0.81	0.69	0.79
		Relative Ki67
		sgNTC					sgNTC+TVA					sgCreb1					sgCreb1+TVA
		0.88	0.92	0.81	1.23	1.11	1.56	1.34	1.41	1.55	1.33	0.68	0.77	0.81	0.83	0.59	0.68	0.83	0.58	0.66	0.69
		Relative TNF-α level
		sgNTC					sgNTC+TVA					sgCreb1					sgCreb1+TVA
		1.03	1.03	0.97	0.99	1.01	2.36	3.01	2.57	2.81	2.43	0.82	0.66	0.81	0.71	0.58	0.82	0.76	0.69	0.83	0.75
		Relative IFN-γ level
		sgNTC					sgNTC+TVA					sgCreb1					sgCreb1+TVA
		0.99	1.03	0.83	0.99	1.19	1.57	1.48	1.39	1.59	1.48	0.77	0.73	0.79	0.67	0.69	0.93	0.83	0.65	0.83	0.75
		Percentage of apoptotic cells (%)
		sgNTC					sgNTC+TVA					sgCreb1					sgCreb1+TVA
		13.67	15.88	20.23	13.89	16.11	8.93	13.21	9.13	11.09	6.57	20.14	18.92	22.39	23.79	18.76	20.15	12.23	17.23	19.89	15.33
	Extended Data Figure 7j
		Relative p-CREB (S133) MFI
		CON			TVA			8-Bromo-cAMP			8-Bromo-cAMP +TVA
		1.08	0.93	0.99	1.46	1.34	1.58	1.78	1.77	1.69	1.87	1.56	1.78
		Relative cell number
		CON					TVA					8-Bromo-cAMP					8-Bromo-cAMP +TVA
		1.013	1.067	1.045	0.956	0.923	1.487	1.398	1.298	1.397	1.312	1.675	1.523	1.432	1.589	1.533	1.674	1.588	1.423	1.712	1.698
		Relative Ki67
		CON			TVA			8-Bromo-cAMP			8-Bromo-cAMP +TVA
		1.04	0.94	1.02	1.51	1.67	1.43	1.67	1.71	1.59	1.73	1.81	1.68
		Relative TNF-α level
		CON			TVA			8-Bromo-cAMP			8-Bromo-cAMP +TVA
		1.01	1.01	0.98	2.33	2.14	2.08	2.56	2.38	2.67	2.78	2.71	2.81
		Relative IFN-γ level
		CON			TVA			8-Bromo-cAMP			8-Bromo-cAMP +TVA
		1.11	0.93	0.93	1.67	1.78	1.72	2.31	2.11	1.78	2.01	2.22	1.98
		Percentage of apoptotic cells (%)
		CON					TVA					8-Bromo-cAMP					8-Bromo-cAMP +TVA
		23.1	21.2	19.8	22.3	21.3	14.5	11.2	15.3	13.8	16.12	10.8	9.7	11.3	10.9	10.23	10.34	11.21	8.79	9.13	8.9
	Extended Data Figure 7k
		OT-I B16-Ova specific cell cytotoxicity
		sgNTC					sgNTC+TVA					sgCreb1					sgCreb1+TVA
		31.22	29.34	30.34	34.44	28.23	58.34	48.45	50.33	43.23	47.32	22.13	30.13	20.23	19.56	26.11	24.35	31.22	30.14	22.12	28.22
