# Supplementary material for: Trans-vaccenic acid reprograms CD8+ T cells and anti-tumour immunity
Source: Nature. 2023 Nov 22;623(7989):1034–43. doi: 10.1038/s41586-023-06749-3 (PMC10686835; doi:10.1038/s41586-023-06749-3)
Supplement: Supplementary file 23 — Source Data Extended Data Fig. 8 [file 41586_2023_6749_MOESM23_ESM.xlsx]

## Sheet: Sheet1
	Extended Data Figure 8b
		Relative Ebi3 mRNA level
		siNTC			siEbi3
		1.12	0.91	0.98	0.3812	0.2983	0.3412
		Relative Foxo4 mRNA level
		siNTC			siFoxo4
		1.03	0.97	1.01	0.4312	0.4233	0.3891
		Relative Bcl6 mRNA level
		siNTC			siBcl6
		0.98	0.88	1.14	0.31	0.28	0.22
		Relative Ilf2 mRNA level
		siNTC			siIlf2
		1.21	0.9	0.89	0.36	0.29	0.33
		Relative Tbx21 mRNA level
		siNTC			siTbx21
		1.03	1.11	0.88	0.21	0.22	0.19
		Relative Il18 mRNA level
		siNTC			siIl18
		1.12	0.9	1.01	0.51	0.55	0.48
		Relative Creb1 mRNA level
		siNTC			siCreb1
		1.01	1.03	0.96	0.18	0.31	0.34
	Extended Data Figure 8c
		IL-2 Log2 fold changes after TVA treatment
		siNTC	0.731648	0.87233	0.88123
		siCreb1	0.19097	0.023243	0.173268	0.208458	0.155347	0.100205
		siIL-18	0.850774	0.725243	0.496109	0.223583	0.519568	0.620654
		siTbx21	0.5612	0.4878	0.5723
		siIlf2	0.289394	0.192334	0.189394
		siBcl6	0.762833	0.653783	0.598983
		siFoxo4	0.63123	0.56433	0.478833
		siEbi3	0.3234	0.2893	0.3123
		TNF-α Log2 fold changes after TVA treatment
		siNTC	1.48285	1.678	1.721
		siCreb1	0.567217	0.523715	0.703421	0.368437	0.448164	0.729184
		siIL-18	1.4755	1.40218	1.31044	1.409	1.38844	1.34642
		siTbx21	0.573884	0.445667	0.398298
		siIlf2	0.998273	1.23444	1.12345
		siBcl6	0.897928	1.23313	0.787833
		siFoxo4	0.897922	0.788393	0.798982
		siEbi3	0.67833	0.87393	0.78123
		IFN-γ Log2 fold changes after TVA treatment
		siNTC	1.16401	1.26	1.18
		siCreb1	0.324311	0.00594927	0.141833	0.0584167	0.280809	0.141833
		siIL-18	0.485427	0.169925	0.510962	0.432959	0.0356239	0.485427
		siTbx21	0.423497	0.238495	0.234566
		siIlf2	0.678393	1.23344	0.78783
		siBcl6	0.982892	0.65566	0.679793
		siFoxo4	0.96566	0.788223	0.823456
		siEbi3	0.512334	0.61233	0.59822
	Extended Data Figure 8d
		Relative Gpr40 mRNA level
		siNTC				siGpr40
		0.98	1.01	1.1	0.97	0.33	0.42	0.28	0.31
		Relative Gpr41 mRNA level
		siNTC				siGpr41
		1.01	1.03	0.95	0.98	0.32	0.38	0.29	0.39
		Relative Gpr120 mRNA level
		siNTC				siGpr120
		0.89	0.92	1.09	1.03	0.22	0.18	0.23	0.18
		Relative Gpr84 mRNA level
		siNTC				siGpr84
		1.11	1.09	0.8	1.01	0.45	0.33	0.51	0.38
		Relative Gpr119 mRNA level
		siNTC				siGpr119
		0.98	0.92	1.03	1.06	0.34	0.54	0.29	0.33
		Relative Gpr43 mRNA level
		siNTC				siGpr43
		1.03	0.98	0.89	1.09	0.29	0.21	0.3	0.27
	Extended Data Figure 8e
		Relative Gpr43 mRNA level
		siNTC						siGpr43
		1.03	1.08	0.92	0.97	1.01	1	0.17	0.29	0.22	0.18	0.19	0.18
		Relative cAMP level
		siNTC			siNTC + TVA			siGpr43			siGpr43 + TVA
		0.78	1.11	1.12	2.31	2.11	2.67	3.31	3.12	3.28	3.17	2.89	3.46
		Relative p-CREB level
		siNTC			siNTC + TVA			siGpr43			siGpr43 + TVA
		0.78	1.11	0.92	2.42	1.62	1.98	2.67	2.89	2.56	2.37	3.09	2.46
		Relative p-STAT1 level
		siNTC			siNTC + TVA			siGpr43			siGpr43 + TVA
		0.82	1.11	1.09	1.58	1.78	1.32	1.87	1.67	1.69	1.78	2.19	1.46
	Extended Data Figure 8f
		%TNF-α+ cells
		siNTC			siNTC + TVA			siGpr43			siGpr43 + TVA
		42.6	41.3	40.5	73.7	76.4	77.1	61.5	68.5	65.2	68.9	64.7	67.3
		%IFN-γ+ cells
		siNTC			siNTC + TVA			siGpr43			siGpr43 + TVA
		20.8	22.7	27.7	44	46	47.1	37.1	41.7	36.5	39.5	39	38.2
	Extended Data Figure 8g
		Relative Gpr43 mRNA level
		siNTC						siGpr43
		1.03	1.08	0.89	0.97	1.01	1.09	0.17	0.29	0.22	0.33	0.19	0.21
		%TNF-α+ cells
		siNTC			siNTC + TVA			siGpr43			siGpr43 + TVA
		32.1	29.8	25.8	57.8	71.3	77.1	61.5	51.3	53.2	58.7	61.9	52.5
	Extended Data Figure 8h
		Relative Gpr43 mRNA level
		sgNTC				sgGpr43#1				sgGpr43#2				sgGpr43#3
		1.21	0.98	0.9	0.91	0.45	0.48	0.51	0.39	0.53	0.51	0.56	0.42	0.55	0.48	0.48	0.54
		Relative p-CREB (S133) MFI
		sgNTC			TVA			sgGpr43 #1			sgGpr43 #1 TVA			sgGpr43 #2			sgGpr43 #2 TVA			sgGpr43 #3			sgGpr43 #3 TVA
		1.102	1.012	0.893	1.978	2.123	2.111	2.123	2.234	2.301	2.314	2.412	2.013	1.978	1.69	2.112	1.982	2.012	2.011	2.134	2.212	2.103	2.314	2.412	1.987
		Percentage of apoptotic cells (%)
		sgNTC			TVA			sgGpr43 #1			sgGpr43 #1 TVA			sgGpr43 #2			sgGpr43 #2 TVA			sgGpr43 #3			sgGpr43 #3 TVA
		1.01	0.985	1.07	0.615	0.678	0.621	0.531	0.615	0.534	0.613	0.589	0.589	0.783	0.813	0.833	0.756	0.772	0.689	0.678	0.692	0.853	0.731	0.698	0.614
	Extended Data Figure 8i
		Relative Gpr43 mRNA level
			CD8+ T cells						CD4+ T cells
		No anti-CD3/CD28	1.11	0.98	0.92	1.01	0.93	1.01	0.87	0.93	1.08	1.13	1.21	0.81
		With anti-CD3/CD28	1.56	1.88	1.93	2.13	1.94	1.98	1.23	1.34	1.11	1.08	1.28	1.19
		Relative GPR43 MFI
			CD8+ T cells			CD4+ T cells
		No anti-CD3/CD28	1.03	0.89	1.1	0.67	0.58	0.54
		With anti-CD3/CD28	1.34	1.55	1.4	0.81	0.71	0.69
