# Supplementary material for: Trans-vaccenic acid reprograms CD8+ T cells and anti-tumour immunity
Source: Nature. 2023 Nov 22;623(7989):1034–43. doi: 10.1038/s41586-023-06749-3 (PMC10686835; doi:10.1038/s41586-023-06749-3)
Supplement: Supplementary file 24 — Source Data Extended Data Fig. 9 [file 41586_2023_6749_MOESM24_ESM.xlsx]

## Sheet: Sheet1
	Extended Data Figure 9b
		%TNF-α+ cells
		CON	TVA	1	2	3	4	6	7	8	9	10	11	13	14	15	16	17
		38.1	82.6	50.7	45.9	70.1	80.3	84.6	85.3	43.5	73.8	70.8	49.8	74.7	66.2	82.6	81.5	66.9
		38.6	83.1	52.1	46.3	71.5	80.7	84.4	85.7	44.2	73.9	70	49	75.5	65.7	81.6	80.8	66.7
		37.2	81.3	47.3	42.8	70.5	82.3	87.3	86.1	41.1	72.4	68.3	48.2	73.1	64.2	83.4	82.1	64.5
		%IFN-γ+ cells
		CON	TVA	1	2	3	4	6	7	8	9	10	11	13	14	15	16	17
		9.71	40.8	14.3	13.2	26.3	38.6	44.6	46.7	58.2	27.3	26.9	13.1	35.3	23.4	41.7	40.9	23.7
		9.8	41.4	15.1	13.4	26.4	37.9	45.5	48.4	59	27	26.7	13	35.6	24.1	40.6	39.4	23.9
		9.67	40.6	14.8	13.1	27.1	39.4	46.1	47.9	60	26.9	27	12.9	34.3	24.5	40.9	38.9	24.1
	Extended Data Figure 9d
		%TNF-α+ cells
		CON			20 μM TVA			20 μM probe1			40 μM probe1			100 μM probe1			20 μM probe2			40 μM probe2			100 μM probe2			20 μM probe3			40 μM probe3			100 μM probe3
		33.1	33.4	31.2	61.6	63.2	59.3	37.2	38.6	39.4	49.6	48.4	47.3	84.2	81.7	83.5	39.4	37.2	40.1	47.9	49.5	49.1	85.3	83	86.1	42.6	41.9	44.1	55.7	55.3	54.3	81.7	78.9	79
