# Supplementary material for: Trans-vaccenic acid reprograms CD8+ T cells and anti-tumour immunity
Source: Nature. 2023 Nov 22;623(7989):1034–43. doi: 10.1038/s41586-023-06749-3 (PMC10686835; doi:10.1038/s41586-023-06749-3)
Supplement: Supplementary file 25 — Source Data Extended Data Fig. 10 [file 41586_2023_6749_MOESM25_ESM.xlsx]

## Sheet: Sheet1
	Extended Data Figure 10a
		%TNF-α+ cells
		CON			TVA			SCFAs			TVA + SCFAs
		19	18.8	19.7	77.1	77.1	77.5	9.7	10.3	12.6	71.4	72	73.3
	Extended Data Figure 10b
		%IFN-γ+ cells
		CON			20uM acetate			200uM acetate			2mM acetate			20mM acetate			20 uM TVA			20 uM TVA + 20uM acetate			20 uM TVA + 200uM acetate			20 uM TVA + 2mM acetate			20 uM TVA + 20mM acetate
		10.3	11.2	8.63	9.5	8.12	7.99	7.43	6.9	7.21	6.84	5.12	6.52	5.34	4.36	4.21	28.7	29.2	25.6	23.5	29.2	29.1	27.2	28.2	28.5	27.3	27.6	25.7	25.4	27.1	25.6
	Extended Data Figure 10c
		%TNF-α+ cells
		CON			20 mM acetate			20 uM TVA			20 mM acetate first + 20 uM TVA			20 uM TVA first + 20 mM acetate
		39.5	38.6	36.9	20.3	18.5	17.9	80.4	75.7	79.3	78.8	81.2	77.4	78.8	77.3	78.1
		%TNF-α+ cells
		CON			20 mM propionate			20 uM TVA			20 mM propionate first + 20 uM TVA			20 uM TVA first + 20 mM propionate
		30.4	35.2	31.3	24.3	17.4	16.8	65.4	71.3	77.2	78.8	68.9	69.3	72.1	69.3	70.5
		%TNF-α+ cells
		CON			20 mM butyrate			20 uM TVA			20 mM butyrate first + 20 uM TVA			20 uM TVA first + 20 mM butyrate
		33.8	36.1	40.3	25.1	26.2	25.3	77.8	72.3	77.2	67.3	73.5	73.2	68.9	80.3	77.2
	Extended Data Figure 10d
		%IFN-γ+ cells
		CON			20 mM acetate			20 uM TVA			20 mM acetate first + 20 uM TVA			20 uM TVA first + 20 mM acetate
		10.89	9.87	11.23	4.12	3.98	4.56	42.34	37.89	42.8	41.3	41	40.9	45.3	39.8	40.5
	Extended Data Figure 10e
		Relative Gpr43 mRNA level
		sgNTC					sgGpr43
		1.11	1.02	0.92	0.93	0.91	0.38	0.33	0.29	0.41	0.27
	Extended Data Figure 10f
		Relative p-CREB (S133) MFI
		sgNTC			sgNTC + TVA			sgGpr43			sgGpr43 + TVA
		1.03	1.05	0.91	1.43	1.62	1.49	1.78	1.73	1.68	1.72	1.81	1.66
		Relative TNF-α level
		sgNTC			sgNTC + TVA			sgGpr43			sgGpr43 + TVA
		1.09	0.88	1.03	2.67	2.88	2.45	2.81	2.77	2.78	2.87	2.56	2.84
	Extended Data Figure 10g
		Relative Gpr43 mRNA level
			CON					Gpr43-/-
		CD8	1.03	1.02	0.95	1	1	0.02	0.03	0.01	0.02	0.02
		CD4	0.91	0.78	0.81	0.83	0.79	0.02	0.01	0.03	0.03	0.02
		B	0.57	0.62	0.59	0.55	0.51	0.01	0.01	0.01	0.02	0.03
		Relative Gpr43 mRNA level
			CON			Gpr43fl/- Cd8aCre
		CD8	1.03	1.02	0.95	0.01	0.04	0.03
		CD4	0.78	0.83	0.78	0.73	0.78	0.6
		B	0.55	0.43	0.61	0.71	0.59	0.41
	Extended Data Figure 10j
		Serum acetate level (μM)
		CON					TVA diet
		54.4624	250.752	120.922	46.7789	147.192	100.527	129.907	118.039	57.1445	45.4713
		TIF acetate level (μM)
		CON					TVA diet
		15.4064	29.7291	19.2948	113.612	23.9867	28.4991	35.8332	40.8315	83.6327	20.6258
