# Supplementary material for: Trans-vaccenic acid reprograms CD8+ T cells and anti-tumour immunity
Source: Nature. 2023 Nov 22;623(7989):1034–43. doi: 10.1038/s41586-023-06749-3 (PMC10686835; doi:10.1038/s41586-023-06749-3)
Supplement: Supplementary file 26 — Source Data Extended Data Fig. 11 [file 41586_2023_6749_MOESM26_ESM.xlsx]

## Sheet: Sheet1
	Extended Data Figure 11a
		Complete Click’s medium SCFAs level (μM)
		Acetate					Propionate					Butyrate
		235.67	250.89	310.22	288.24	290.45	130.56	169.45	110.34	156.22	210.34	110.34	98.89	130.23	132.34	98.89
	Extended Data Figure 11b
		Medium pH level
		SCFAs (mM)	pH
		0	7.4
		0.01	7.35
		0.1	7.39
		1	7.36
		5	7.22
		10	7.02
		20	6.6
	Extended Data Figure 11c
		Relative cAMP level
		siNTC+DMSO				siNTC+SCFAs				siGPR41+DMSO				siGPR41+SCFAs				siGPR43+DMSO				siGPG43+SCFAs				siGPR65+DMSO				siGPG65+SCFAs				siGPR41+siGPR43+DMSO				siGPR41+siGPR43+SCFAs				siGPR41+siGPR43+siGPR65+DMSO				siGPR41+siGPR43+siGPR65+SCFAs
		1.05	0.89	1.02	1.08	0.58	0.47	0.43	0.51	2.01	1.98	2.22	2.13	1.81	1.43	1.58	1.54	1.78	1.98	2.01	1.93	1.71	1.63	1.66	1.59	0.76	0.69	0.72	0.68	0.43	0.39	0.41	0.36	2.43	2.39	2.46	2.49	2.51	2.67	2.66	2.71	1.43	1.57	1.45	1.39	1.51	1.33	1.49	1.43
	Extended Data Figure 11d
		%TNF-α+ cells
		siNTC+DMSO				siNTC+TVA				siNTC+NVA				siGpr41+DMSO				siGpr41+TVA				siGpr41+NVA				siGpr43+DMSO				siGpr43+TVA				siGpr43+NVA				siGpr65+DMSO				siGpr65+TVA				siGpr65+NVA
		23.1	25.89	24.78	26.12	45.8	47.4	43.7	44.4	47.83	40.8	39.8	41.89	35.13	39.39	41.09	38.67	58.13	60.13	59.13	61.33	55.31	61.23	52.13	53.45	35.67	37.13	33.13	33.24	34.57	38.16	39.56	40.44	57.13	55.34	56.13	55.31	18.12	19.88	23.14	17.78	41.33	40.78	39.89	41.23	38.89	40.13	37.12	38.13
	Extended Data Figure 11e
		%IFN-γ+ cells
		siNTC+DMSO				siNTC+TVA				siNTC+NVA				siGpr41+DMSO				siGpr41+TVA				siGpr41+NVA				siGpr43+DMSO				siGpr43+TVA				siGpr43+NVA				siGpr65+DMSO				siGpr65+TVA				siGpr65+NVA
		12.67	13.7	14.56	13.78	20.4	21.5	22.34	24.56	22.12	18.8	18.5	17.98	22	19.9	21	20.1	31.34	33.12	30.29	29.87	29.18	27.31	27.12	26.47	18.78	17.7	17.3	19.12	20.13	19.78	19.45	17.34	22.67	25.13	24.67	26.13	10.31	10.78	11.33	8.89	19.5	20.13	18.78	19.12	18.78	17.31	17.34	18.67
	Extended Data Figure 11f
		Relative Gpr41 mRNA level
		sgNTC					siGpr41					siGpr43					siGpr65					siGpr41 + siGpr43					siGpr41 + siGpr43 + siGpr65
		0.97	1.01	1.03	0.99	0.99	0.38	0.33	0.32	0.41	0.3	1.11	1.12	0.93	0.91	0.95	1.01	0.89	0.93	1.05	1.02	0.52	0.39	0.49	0.41	0.6	0.55	0.61	0.66	0.59	0.61
		Relative Gpr43 mRNA level
		sgNTC					siGpr41					siGpr43					siGpr65					siGpr41 + siGpr43					siGpr41 + siGpr43 + siGpr65
		0.97	1.01	1.03	0.99	0.99	0.92	0.88	1.01	1.03	1.02	0.29	0.37	0.4	0.41	0.39	0.89	0.89	0.93	0.99	0.86	0.42	0.47	0.41	0.56	0.52	0.43	0.45	0.61	0.34	0.44
		Relative Gpr65 mRNA level
		sgNTC					siGpr41					siGpr43					siGpr65					siGpr41 + siGpr43					siGpr41 + siGpr43 + siGpr65
		0.88	1.13	1.03	1.01	0.99	1.11	1.03	1.01	0.98	1.09	1.01	0.93	0.89	0.8	1.13	0.51	0.49	0.56	0.51	0.33	1.03	1.21	0.89	0.91	1.01	0.67	0.67	0.56	0.53	0.44
	Extended Data Figure 11g
		Ca2+-bound Fluo-4
		CON			TVA			SCFAs
		1469	1492	1503	1433	1533	1552	1853	1853	1876
	Extended Data Figure 11h
		Free, unbound Fura-2
		CON			TVA			SCFAs
		1426	1428	1442	1480	1451	1441	1233	1252	1233
	Extended Data Figure 11i
		Relative cAMP level
		CON					5 mM SCFAs
		1.04	1.07	0.87	0.98	0.91	0.53	0.45	0.61	0.44	0.43
	Extended Data Figure 11j
		Serum pH
		CON				TVA
		7.6	7.93	7.55	7.83	7.58	7.6	7.74	7.71
		TIF pH
		CON				TVA
		7.51	7.61	7.45	7.31	7.31	7.72	7.78	7.43
	Extended Data Figure 11k
		Serum pH
		18-0025-033				18-0025-049				18-0025-035				18-0025-031				18-0025-086								18-0025-051				18-0025-075				18-0025-112				18-0025-122				18-0025-032
		7.71	7.74	7.93	7.76	7.94	7.83	7.76	7.89	7.93	8.04	8	7.96	7.95	8.01	8.02	7.71	7.66	7.85	7.79	7.79					7.82	8.06	7.92	7.63	7.48	7.79	7.78	7.65	7.86	7.66	7.72	7.89	7.86	7.66	7.72	7.89	7.85	7.93	7.92	7.84
	Extended Data Figure 11m
		Medium pH level
		TVA (μM)	pH
		0	7.32
		0.1	7.34
		1	7.31
		10	7.31
		100	7.33
		1000	7.3
		2000	7.3
