# Supplementary material for: Trans-vaccenic acid reprograms CD8+ T cells and anti-tumour immunity
Source: Nature. 2023 Nov 22;623(7989):1034–43. doi: 10.1038/s41586-023-06749-3 (PMC10686835; doi:10.1038/s41586-023-06749-3)
Supplement: Supplementary file 27 — Source Data Extended Data Fig. 12 [file 41586_2023_6749_MOESM27_ESM.xlsx]

## Sheet: Sheet1
	Extended Data Figure 12a
		Relative Gpr65 mRNA level
		sgNTC					siGpr65
		1.03	1.07	0.92	0.99	0.99	0.43	0.51	0.33	0.49	0.44
		%TNF-α+ cells
		siNTC			siNTC+TVA			siGpr65			siGpr65+TVA
		24.67	28.93	25.78	41.25	44.34	44.23	16.78	15.34	17.13	30.13	31.22	29.89
		%IFN-γ+ cells
		siNTC			siNTC+TVA			siGpr65			siGpr65+TVA
		33.45	37.13	32.14	57.12	48.98	49.12	24.54	28.23	28.98	40.12	37.14	38.14
		Relative p-CREB MFI
		siNTC			siNTC+TVA			siGpr65			siGpr65+TVA
		1.03	1.07	0.9	1.35	1.39	1.41	0.79	0.85	0.68	1.11	1.09	1.19
	Extended Data Figure 12b
		Relative Gpr65 mRNA level
		sgNTC				sgGpr65#1				sgGpr65#2
		1.13	1.08	0.92	0.91	0.38	0.48	0.55	0.32	0.44	0.34	0.32	0.29
		Relative TNF-α level
		sgNTC			TVA			sgGpr65 #1			sgGpr65 #1 TVA			sgGpr65 #2			sgGpr65 #2 TVA
		1.03	1.02	0.95	1.89	2.01	1.87	0.87	0.83	0.79	1.76	1.69	1.71	0.67	0.71	0.72	1.71	1.68	1.69
		Relative IFN-γ level
		sgNTC			TVA			sgGpr65 #1			sgGpr65 #1 TVA			sgGpr65 #2			sgGpr65 #2 TVA
		1.1	0.96	0.94	1.54	1.61	1.51	0.78	0.81	0.69	1.41	1.44	1.45	0.67	0.77	0.61	1.39	1.41	1.39
		Relative pCREB level
		sgNTC			TVA			sgGpr65 #1			sgGpr65 #1 TVA			sgGpr65 #2			sgGpr65 #2 TVA
		0.98	0.89	1.12	1.34	1.41	1.38	0.77	0.71	0.64	1.12	0.99	1.08	0.68	0.67	0.62	1.09	1.13	0.92
	Extended Data Figure 12c
		Relative pCREB level
			siNTC			siNTC + TVA			siGPR65			siGPR65 + TVA
		pH 7.4	1.02	0.91	1.07	1.42	1.35	1.37	0.97	0.84	0.81	1.31	1.33	1.35
		pH 7.0	1.215	1.223	1.254	1.603	1.479	1.511	0.913	0.901	0.876	1.343	1.298	1.411
		pH 6.8	1.397	1.422	1.431	1.786	1.834	1.703	1.013	1.103	0.803	1.412	1.355	1.412
	Extended Data Figure 12d
		Tumor size (mm3)
		Days	No cell transfer								No cell transfer + TVA								Control sgRNA OT-I								Control sgRNA OT-I + TVA								sgGpr65 OT-I								sgGpr65 OT-I + TVA
		6	11.23	15.67	4.31	11.23	9.12	13.67	11.21	19.32	10.23	6.89	11.56	3.45	19.23	8.89	20.12	17.22	6.89	5.13	11.34	11.89	25.67	22.23	15.12	13.51	6.78	20.23	8.12	11.23	10.98	10.22	18.21	16.88	11.34	9.86	23.78	19.67	9.18	15.78	7.89	10.22	6.89	11.63	9.57	20.13	19.57	20.13	7.89
		9	34.56	78.89	169.23	103.45	110.23	78.34	148.98	87.13	20.34	55.67	145.89	120.23	178.23	134.34	110.23	89.02	30.34	16.82	77.13	39.28	50.12	33.45	40.78	60.98	9.89	20.22	10.23	25.23	33.21	29.21	43.23	49.23	25.78	66.78	23.78	56.89	46.93	33.47	78.63	90.77	10.12	22.67	26.09	56.23	15.23	30.23	40.12
		12	90.23	220.34	367.34	248.89	310.23	310.23	134.23	203.45	67.78	120.12	267.89	268.23	302.34	230.48	220.78	330.23	68.89	56.34	220.12	60.39	58.89	120.22	55.45	40.87	20.23	46.56	45.34	57.34	88.12	49.23	69.23	120.12	93.23	110.38	40.36	130.23	240.78	98.23	150.32	110.99	30.12	89.22	101.22	60.78	89.67	80.78	57.33
		15	300.23	349.34	678.89	583.23	710.23	897.23	672.12	358.23	150.34	267.89	550.34	660.23	460.34	490.78	550.34	890.23	120.23	120.23	440.23	350.44	130.23	103.23	140.56	140.56	110.23	89.12	90.23	79.23	120.34	160.22	220.34	110.23	250.78	220.68	97.18	340.45	309.23	210.67	170.23	403.23	78.92	220.34	130.23	210.34	67.89	220.13	150.89
		18	879.23	1028.12	798.12	1520.3	980.23	1103.23	1023.33	810.23	340.12	590.89	987.23	1029.34	1259.34	980.23	1304.45	1280.23	160.78	450.34	789.23	501.23	280.23	378.98	309.89	550.12	267.2	140.56	190.23	220.34	330.34	390.23	378.34	201.23	580.23	220.78	601.34	493.23	790.56	438.98	550.13	809.33	209.78	168.39	330.27	401.67	150.78	330.78	230.34
		21	1323.23	1786.34	1768.34	1493.23	1689.23	1878.34	1567.23	1789.23	530.45	690.1	1687.23	1893.45	1780.23	1897.22	1789.23	1678.92	450.34	909.22	1309.34	1290.34	680.23	660.11	609.23	1100.23	467.89	300.23	378.23	478.23	780.22	330.34	510.23	450.34	1679.12	978.12	1489.22	896.78	1096.89	873.56	670.34	1108.23	290.13	610.21	568.39	970.33	380.12	568.92	475.98
	Extended Data Figure 12e
		Relative cAMP level
		CON					SCFAs					TVA
		0.87	0.93	1.01	1.09	1.07	0.46	0.61	0.68	0.77	0.53	1.89	2.01	1.77	1.84	1.91
	Extended Data Figure 12f
		Relative TNF-α level
			CON				TVA
		No rhPD-L1	0.843913	0.983904	1.20182	0.970367	1.14324	1.20264	1.28023	1.18527
		With rhPD-L1	0.501362	0.521667	0.723896	0.463558	0.651259	0.85844	0.868345	1.03426
	Extended Data Figure 12g
		Relative TNF-α level
			CON				TVA
		No rhPD-L1	1.04709	0.920531	1.03238		1.24872	1.40041	1.44484	1.66241
		With rhPD-L1	0.248212	0.395301	0.559244	0.790602	0.818181	0.890194	1.22421	1.39888
	Extended Data Figure 12h
		Relative IL-2 level
			CON				TVA
		No rhPD-L1	1.02649	1.18833	0.870257	0.914927	1.64018	1.76133	1.68649	1.63995
		With rhPD-L1	0.496755	0.659767	0.704438	0.462609	0.914927	0.782319	0.938315	0.938549
	Extended Data Figure 12i
		Relative TNF-α level
			CON				TVA
		No rhPD-L1	1.00725	0.943997	0.9722	1.07655	1.29049	1.6527	1.53183	1.37027
		With rhPD-L1	0.506044	0.441176	0.690169	0.512893	0.930298	0.847301	0.809025	0.783642
	Extended Data Figure 12j
		Relative IL-2 level
			CON				TVA
		No PD-L1+ cells	0.989689	1.03783	0.954715	1.01776	1.23072	1.40422	1.79891	1.44755
		With PD-L1+ cells	0.517359	0.383376	0.56432	0.445478	0.704493	1.18731	0.793368	0.924078
	Extended Data Figure 12k
		Relative TNF-α level
			CON				TVA
		No PD-L1+ cells	0.984877	1.04557	0.969601		1.39333	1.52061	1.75025	1.40629
		With PD-L1+ cells	0.433078	0.552925	0.422854	0.444013	0.85462	0.692975	0.95299	1.08896
	Extended Data Figure 12l
		Relative IL-2 level
			CON				TVA
		No PD-L1+ cells	0.96884	1.09557	0.983456	0.952136	1.61115	2.08995	1.43286	1.45085
		With PD-L1+ cells	0.647767	0.67957	0.624639	0.612432	1.12641	1.14407	0.69258	0.808545
	Extended Data Figure 12m
		Relative TNF-α level
			CON				TVA
		No PD-L1+ cells	0.96884	1.09557	0.983456	0.952136	1.892	2.134	2.034	1.982
		With PD-L1+ cells	0.578	0.487	0.513	0.423	0.978	0.913	0.956	0.897
	Extended Data Figure 12n
		Patient3 CAR-T expansion fold change
		Day	CON	TVA
		2	1	1
		4	24.4444	34.127
		6	122.429	165.816
		8	267.007	400.203
		Patient4 CAR-T expansion fold change
		Day	CON	TVA
		2	1	1
		4	12.6984	11.746
		6	61.4035	61.4077
		8	81.0041	85.1122
[truncated: 1 more columns]
